# Supplementary material for: TALEN outperforms Cas9 in editing heterochromatin target sites
Source: Nat Commun. 2021 Jan 27;12:606. doi: 10.1038/s41467-020-20672-5 (PMC7840734; doi:10.1038/s41467-020-20672-5)
Supplement: Supplementary file 6 — Source Data [file 41467_2020_20672_MOESM6_ESM.zip]

Archive with 55 entries (54 files):
- Source Data/
- Source Data/chr16: 79,820,420-79,820,918.dna
- __MACOSX/Source Data/._chr16: 79,820,420-79,820,918.dna
- Source Data/EMX1_GRNA.dna
- __MACOSX/Source Data/._EMX1_GRNA.dna
- Source Data/TPCN2.dna
- __MACOSX/Source Data/._TPCN2.dna
- Source Data/chr4:23,453,929-23,454,428.dna
- __MACOSX/Source Data/._chr4:23,453,929-23,454,428.dna
- Source Data/chr7: 103,199,804-103,200,302.dna
- __MACOSX/Source Data/._chr7: 103,199,804-103,200,302.dna
- Source Data/chr3:140,209,900-140,210,417-new.dna
- __MACOSX/Source Data/._chr3:140,209,900-140,210,417-new.dna
- Source Data/chr2:29,682,862-29,683,365.dna
- __MACOSX/Source Data/._chr2:29,682,862-29,683,365.dna
- Source Data/chr4:23,453,929-23,454,428_new.dna
- __MACOSX/Source Data/._chr4:23,453,929-23,454,428_new.dna
- Source Data/chr3:140,209,900-140,210,417.dna
- __MACOSX/Source Data/._chr3:140,209,900-140,210,417.dna
- Source Data/chr3:20,900,087-20,900,661_new.dna
- __MACOSX/Source Data/._chr3:20,900,087-20,900,661_new.dna
- Source Data/chr17: 51,406,872-51,407,371.dna
- __MACOSX/Source Data/._chr17: 51,406,872-51,407,371.dna
- Source Data/NRG2 TALEN CHOPCHOP.dna
- __MACOSX/Source Data/._NRG2 TALEN CHOPCHOP.dna
- Source Data/chr18: 44,552,052-44,552,552.dna
- __MACOSX/Source Data/._chr18: 44,552,052-44,552,552.dna
- Source Data/chr11:89,501,656-89,502,155 with repetitive region lowercase.dna
- __MACOSX/Source Data/._chr11:89,501,656-89,502,155 with repetitive region lowercase.dna
- Source Data/chr10: 7,745,157-7,745,658.dna
- __MACOSX/Source Data/._chr10: 7,745,157-7,745,658.dna
- Source Data/DNMT1 TALEN CHOPCHOP.dna
- __MACOSX/Source Data/._DNMT1 TALEN CHOPCHOP.dna
- Source Data/chr11:89,501,656-89,502,155.dna
- __MACOSX/Source Data/._chr11:89,501,656-89,502,155.dna
- Source Data/EMX1-TALEN-CHOPCHOP.dna
- __MACOSX/Source Data/._EMX1-TALEN-CHOPCHOP.dna
- Source Data/chr10:9,506,171-9,506,675.dna
- __MACOSX/Source Data/._chr10:9,506,171-9,506,675.dna
- Source Data/chr2:29,682,862-29,683,365_new.dna
- __MACOSX/Source Data/._chr2:29,682,862-29,683,365_new.dna
- Source Data/NRG2 CHOPCHOP.dna
- __MACOSX/Source Data/._NRG2 CHOPCHOP.dna
- Source Data/chr17:5,926,127-5,926,627.dna
- __MACOSX/Source Data/._chr17:5,926,127-5,926,627.dna
- Source Data/TPCN2 TALEN CHOPCHOP.dna
- __MACOSX/Source Data/._TPCN2 TALEN CHOPCHOP.dna
- Source Data/DNMT1 GRNA.dna
- __MACOSX/Source Data/._DNMT1 GRNA.dna
- Source Data/Source Data.xlsx
- __MACOSX/Source Data/._Source Data.xlsx
- Source Data/chr3:20,900,087-20,900,661.dna
- __MACOSX/Source Data/._chr3:20,900,087-20,900,661.dna
- Source Data/NRG2 GRNA.dna
- __MACOSX/Source Data/._NRG2 GRNA.dna
