# Supplementary material for: TALEN outperforms Cas9 in editing heterochromatin target sites
Source: Nat Commun. 2021 Jan 27;12:606. doi: 10.1038/s41467-020-20672-5 (PMC7840734; doi:10.1038/s41467-020-20672-5)
Supplement: Supplementary file 6 — Source Data [file 41467_2020_20672_MOESM6_ESM.zip › Source Data/Source Data.xlsx]

## Sheet: Fig. 1
Fig. 1c
Log D (CFTR TALE)	LogD (CFTR Cas9)
0.0495865	1.06046
1.32911	1.8178
5.74128	0.149668
0.924509	1.05715
0.985166	0.912909
0.973832	2.79383
0.310049	0.639428
0.605601	0.272733
1.07826	0.0458288
1.63194	1.6798
1.92813	0.0806601
1.33262	1.70953
2.6117	0.687398
1.66484	0.198091
4.9123	0.565141
7.49229	0.907011
0.149519	1.31272
2.85371	2.84906
1.03021	3.56295
7.11781	0.69697
1.50603	0.268915
6.12412	0.924857
1.90342	1.02912
1.29884	0.643028
1.49229	0.0666615
5.42158	4.24375
1.08205	1.63354
6.274	2.23206
3.53142	0.122311
2.39221	1.43791
1.75992	1.08522
4.29118	2.83805
4.42258	1.4472
4.72971	2.95815
3.9484	0.65817
2.49493	0.842198
2.3049	0.9973
4.63565	1.92143
1.47889	0.912841
1.58262	3.16451
2.6216	1.93797
8.06106	4.42931
2.19098	2.65203
1.74344	1.70968
4.5567	3.38732
2.33944	0.0675977
2.53358	2.66939
5.45688	2.31565
4.65579	1.91236
3.82865	3.06885
0.904959	0.0512159
2.41736	2.06988
8.70005	2.69748
8.98831	0.75642
3.40595	0.555341
0.28749	4.17455
1.85324	0.534765
1.56451	0.934478
3.04289	7.26592
1.25818	0.254747
1.69223	0.924506
3.28715	2.96097
4.76726	0.5515
3.69785	3.70397
4.38441	1.06109
1.17965	1.02746
1.06259	1.58784
3.45539	1.48152
0.594036	1.97051
3.78359	5.64884
3.45749	1.88629
3.11039	0.320676
2.55862	5.02884
8.14336	1.3092
1.79531	1.59814
2.4028	2.96112
3.74775	3.74464
4.77585	0.573989
8.39011	6.0599
3.85412	4.20088
1.36928	3.95076
1.36608	2.05472
4.07692	0.20283
0.542567	0.859571
1.75919	4.4183
2.00385	0.61433
5.11336	0.200767
0.764964	3.62272
3.77498	2.26734
2.06008	1.25198
0.681981	6.31663
3.76905	0.36392
2.27399	4.04802
2.32989	2.43845
3.78305	1.76073
0.840843	0.916818
0.271514	2.73984
2.05293	0.142907
2.1208	3.14144
2.46624	2.2024
2.00654	0.540705
0.449125	2.55124
1.70682	3.59145
2.07878	2.24752
0.3	1.51103
0.592921	5.41732
1.97612	2.86897
1.47162	5.66963
0.493418	6.47994
0.333066	2.93148
2.18173	2.38173
4.45892	2.57421
1.95193	1.9578
3.35774	5.04141
2.26209	1.80432
2.98465	2.64305
6.875	3.28655
4.10774	6.88597
1.89745	0.497676
0.149846	1.59028
0.386657	1.51257
0.26788	0.142141
1.15846	1.98308
2.58773	3.82575
4.11977	1.46785
3.03835	0.738836
0.320635	0.464318
1.74554	1.58079
1.05502	1.16384
5.12176	2.14836
1.92744	1.6464
2.40646	3.38267
5.62586	0.743045
3.86634	3.79551
1.71625	1.20031
4.97311	0.683636
0.461962	0.463807
4.7134	4.55649
3.88291	2.23973
2.81285	0.683208
0.495981	1.09423
5.16978	1.7398
4.77763	0.956593
3.70339	1.85187
2.05962	1.09734
1.06128	1.66895
3.85417	0.424636
6.34966	0.0500909
5.48369	0.47989
2.85538	3.57777
6.25979	2.18436
1.75315	0.670568
2.08817	3.70743
1.63243	0.943875
1.7324	3.74618
1.42169	2.15919
10.484	1.55652
2.64159	4.07077
3.67427	3.90981
1.71041	3.82683
5.74856	0.357
0.352283	0.643494
3.25403	7.34335
4.51827	1.56642
5.00932	1.35472
1.07541	6.51761
0.852599	1.21049
2.88896	0.479364
4.05588	4.3493
0.679154	3.5129
0.47163	1.45359
1.88319	2.92738
0.0914038	0.514976
4.89709	0.547716
2.82593	0.267068
1.02287	1.39068
5.67112	2.1041
0.504519	2.12141
1.32396	0.0619091
2.41407	2.38514
1.44478	5.10981
5.12756	0.96508
3.09669	5.30878
0.463512	0.991852
1.24776	3.40157
1.90607	3.15411
1.76206	3.50347
0.356115	2.06025
4.65138	2.99016
5.6284	0.730091
3.41847	2.35486
1.84724	2.33091
3.51947	0.481972
1.06328	3.67909
2.27892	0.202364
4.84183	0.115966
1.73221	2.69884
0.0354904	2.04269
0.732159	1.34633
1.91176	1.1394
3.20578	1.12728
3.3621	1.74784
1.77857	1.40067
2.33947	4.22309
0.903548	2.87648
0.987538	1.77565
2.51219	0.221045
1.88412	1.28816
6.44367	2.7104
6.74935	0.276625
1.92003	2.70617
1.00254	1.13988
1.32345	0.18871
2.66164	2.26043
1.19356	4.49707
3.46359	3.25423
4.87428	4.87193
3.50137	0.201937
4.58345	2.4447
3.96872	2.5888
1.48647	0.762108
1.5859	1.46811
0.901862	0.149676
0.433556	2.20492
2.34502	6.78927
2.08553	6.14941
1.23479	0.350549
0.962308	1.79953
1.22617	1.8442
1.87828	1.19562
0.949313	1.11207
0.265313	0.370705
2.29852	1.40626
1.84097	3.98994
2.2324	0.651136
1.05328	0.832102
4.63504	0.107097
3.14936	0.218614
1.85947	6.51635
1.22899	0.705318
4.04486	3.54232
2.79006	5.52889
2.4713	0.144034
0.54677	1.01711
0.164673	5.39968
1.64526	1.46261
5.92104	2.81615
2.62541	1.49799
2.44831	4.43368
0.32049	2.64051
1.05093	3.37844
1.27127	0.223135
3.10931	1.1096
2.46154	0.276409
1.02511	1.58274
2.66187	0.747045
2.4186	0.847182
0.851019	1.1476
1.00423	2.83442
7.22443	1.41981
1.74924	0.733318
3.15028	3.04584
3.24786	1.05074
1.75299	1.63262
0.692421	4.93143
3.08237	1.44533
4.26725	5.12049
0.485913	3.47345
0.938292	0.362295
3.90144	3.18201
2.84193	1.69032
2.5405	1.22699
3.59834	1.0398
4.30481	3.54645
1.0958	2.5774
2.15934	1.18978
0.726287	1.07933
1.74567	2.9599
3.21037	3.21395
0.262337	0.0615455
1.7182	0.995097
4.71813	2.43533
1.93736	0.090605
0.397295	4.76336
4.76708	2.20164
2.63693	3.57126
1.87758	1.08917
3.15293	1.29324
0.944548	1.71948
0.585178	2.18615
0.864986	7.43782
1.29454	1.40404
2.56197	1.62624
1.28316	2.60977
1.93072	1.96209
3.89846	2.40539
1.98991	1.21149
0.60899	2.65753
3.52172	2.10425
1.50982	1.24748
4.75771	1.93124
1.73266	0.340795
2.92151	4.96063
0.980013	1.92573
2.25427	1.24491
3.92025	0.221205
2.81199	2.47653
2.56623	3.11658
1.40485	1.58224
0.592469	3.5691
2.31823	0.732989
6.08426	2.23022
0.368639	0.896528
2.47459	2.93753
0.678152	1.86464
0.432465	1.20621
2.63262	1.45655
0.873837	1.08614
0.91944	5.50923
3.93881	1.47236
2.24431	1.55733
4.44681	3.66423
2.06293	3.23507
0.812462	2.62441
4.22002	2.66716
2.38711	3.24546
1.79918	4.43709
2.75114	0.700477
6.08218	5.20842
1.17091	3.5246
2.62752	2.0431
1.09102	1.94211
0.999346	2.88109
0.514433	0.931326
1.15591	3.46249
3.93412	0.261614
1.35067	2.69014
3.58132	0.478977
5.61605	0.043875
1.09426	1.08448
0.0270962	0.456966
1.46007	3.33643
1.2331	2.23148
2.73597	0.733812
1.61601	2.1776
0.399894	0.0395455
0.342769	2.61241
0.914769	0.133273
1.44761	0.0780341
4.65278	1.23864
1.53365	2.82843
0.259348	3.57944
5.82871	0.892993
1.03936	4.9935
1.17068	0.948972
4.56215	1.25075
0.315837	3.60594
1.41887	1.43491
0.996321	1.82926
6.45401	0.85046
1.52945	3.29171
0.119631	3.11695
7.09599	0.900386
0.586296	1.27133
1.42516	3.27449
1.14029	1.94023
0.896228	1.0498
4.2331	0.747688
0.461217	0.918591
0.935385	1.39155
3.56762	2.95091
0.322514	3.02274
0.0924519	0.494092
0.960453	3.19622
2.03295	1.6996
1.62449	1.27916
1.41609	7.20298
0.0478141	0.0797188
0.286538	4.16059
3.49391	3.41505
1.2159	2.59611
5.24788	1.78664
1.00287	3.01014
1.14872	1.65157
2.4754	2.80677
2.48961	1.00085
2.50304	2.71657
5.10354	1.74327
2.00284	1.24634
3.16408	0.928385
1.10746	1.91717
2.05593	1.1523
0.60551	6.02963
2.87882	2.97324
2.03932	1.22382
2.93645	1.52401
1.84016	4.04437
0.984295	4.15182
4.51684	0.542322
2.3826	0.917943
0.9969	3.17609
1.62852	2.01695
1.05841	0.102909
1.26958	1.60875
1.47483	2.61337
1.08292	0.191761
1.52097	0.418514
1.31677	5.13208
1.02905	4.93876
2.26581	0.635648
2.10673	0.293318
5.30733	1.49725
2.21872	1.80028
0.303118	3.11224
1.99862	0.737273
0.779625	1.0073
1.35247	0.471532
3.92911	0.504494
5.30245	0.994023
1.83898	2.52189
0.550676	1.28074
4.88583	3.07273
1.11662	2.08101
0.666983	0.267455
3.39738	4.57547
0.749606	4.47973
1.28085	1.00947
0.684607	2.66756
0.380224	1.6787
0.326678	1.25538
1.83377	2.93855
0.305173	1.22423
1.03664	7.63931
0.563351	0.580273
0.987957	1.70331
1.97911	2.78159
5.56391	0.210617
0.348308	0.128782
1.18662	0.0877443
0.992279	0.30133
1.32877	1.29303
0.867302	0.742909
6.768	1.14155
2.13594	3.4058
3.85344	0.652732
0.862474	0.347841
1.53337	2.16074
2.49775	1.06941
1.82667	2.20253
0.501871	1.84614
3.8414	7.36345
0.353885	0.300693
1.83763	4.84199
2.23627	2.68461
2.98855	2.50794
2.88129	2.57907
0.812587	1.03041
0.584923	0.116567
2.34371	0.0899735
3.58501	2.98022
1.35636	1.12563
5.05692	1.43918
1.27071	1.24417
1.81198	0.904182
0.155769	1.87068
0.402163	0.975886
0.779234	0.568375
2.24089	0.173969
0.931699	2.394
2.35924	3.77759
1.05122	0.365341
1.49215	0.677955
1.18725	3.63497
1.4581	2.04819
1.64241	1.51582
2.90077	0.151977
1.53818	1.52743
1.95977	4.23271
0.911606	1.35984
4.14408	4.71724
4.56368	0.989335
3.90337	0.291034
10.8711	2.16132
1.1132	3.29369
2.46081	4.02047
2.40445	0.0122045
5.89302	1.35979
1.68264	0.739559
0.629082	3.07014
1.76348	0.207817
0.483554	1.70029
2.90421	2.44182
0.582326	0.725999
3.47017	1.83252
0.467452	4.38187
1.07036	4.98928
1.96519	0.855453
0.25475	0.0866591
4.26206	2.95643
1.33728	0.113659
4.59431	2.01045
2.02967	0.121618
4.45425	4.25449
1.59214	0.965392
1.22609	3.80748
2.50568	3.81265
1.21268	3.54802
1.45284	4.06933
1.96257	0.407261
0.5622	0.043875
1.29208	0.400352
1.90595	2.15191
2.03207	0.215948
2.65378	0.26142
0.936639	2.41436
1.14246	2.57381
0.982846	0.121375
3.15907	1.90163
0.726051	0.00396023
1.59555	1.45915
1.77498	0.0708333
2.2655	0.0596887
2.4958	1.73555
2.6378	1.32373
1.63	2.2335
6.03562	0.0661591
0.809144	0.648382
3.55073	0.870511
1.01875	0.0549886
1.49981	0.295784
1.85505	0.15639
3.60794	0.65117
0.65738	0.682
3.70976	0.118489
5.95047	4.37429
0.723881	2.95031
0.98157	1.01425
4.84612	0.651648
1.02266	6.03423
4.15891	1.54452
0.889891	2.92094
0.992308	0.0201023
0.913846	4.82541
1.62234	2.74793
1.4693	3.04409
4.56724	3.96499
3.37317	1.55836
1.14769	0.0374364
3.01693	0.90567
1.05131	1.11068
2.55071	0.324955
0.258567	0.810782
3.59446	1.15617
1.68246	1.0892
0.92835	0.0473977
2.51342	1.14266
1.74519	1.67414
4.47852	0.152386
3.58606	0.796286
4.87219	0.0117273
3.05584	0.169318
1.14695	4.58356
1.00792	1.75816
0.617947	0.397288
4.21506	2.84568
5.45673	5.41833
3.10018	2.47205
3.35276	1.39199
1.06501	0.731148
2.6588	6.39007
2.86187	3.86948
2.96603	0.0332424
0.531492	0.598636
0.289368	2.97301
0.434971	1.894
0.581875	3.22141
1.31632	0.0230909
0.527716	1.95422
1.21665	0.904557
5.20731	0.519273
0.914871	1.13262
4.54246	0.469142
3.96	1.63164
1.40688	2.5811
1.96463	1.09558
2.6145	1.00993
1.26949	0.00964773
5.43623	3.62309
0.956846	3.05795
2.09577	2.12465
1.55552	0.482039
0.276279	1.00983
2.084	0.896462
1.38096	0.0564522
0.588969	1.68126
2.36743	0.65367
2.4882	1.02402
1.67083	0.0518788
0.658034	3.04356
1.79754	3.7013
1.04672	7.29317
4.58884	0.149372
1.92188	1.32711
3.56382	2.03327
4.84611	0.876434
3.53447	0.389159
2.52851	1.4289
6.76341	4.80871
2.29818	0.138624
0.694087	2.54669
0.858154	1.62099
0.295008	2.35334
2.16887	1.33759
3.55209	2.39291
0.548135	2.26003
4.48696	1.15468
2.70272	1.62815
1.2689	0.188466
0.565856	1.41101
0.525137	3.75684
2.59279	1.6869
1.81849	0.367322
1.57727	0.542241
0.522147	1.07634
4.11489	1.427
0.522846	5.69736
2.25139	5.03181
0.846308	2.21685
1.56	1.31951
1.79029	2.13328
6.34033	0.597584
1.73931	3.08892
2.86047	2.534
4.14559	0.556398
2.61468	0.0604716
0.801212	7.29576
5.34469	0.798094
2.55211	0.885664
0.404534	2.11124
1.01515	2.13934
0.588189	0.266955
0.900538	1.2271
1.35244	2.7289
3.00588	0.782818
2.65048	0.528136
3.94871	0.138994
3.20936	2.60801
0.79016	2.47235
0.793375	0.490856
2.01549	0.0681193
3.19837	2.27659
2.97118	2.57929
2.3195	0.89754
3.57233	0.0387023
2.07955	2.0099
2.64053	2.11038
0.0862692	0.144375
0.595667	0.674125
3.46565	0.102803
7.21445	0.189278
3.09876	4.00369
2.72757	4.77198
0.463707	0.998142
0.672731	0.0734098
1.47604	1.44942
3.16283	0.0809545
2.12212	0.510369
1.65904	1.89116
1.48029	2.27463
1.3868	0.380462
5.07257	2.14251
0.57387	0.186652
0.855784	0.0186023
2.71689	2.66302
0.791385	3.08901
7.21515	1.31624
0.258984	0.200807
0.895835	0.621369
3.79127	0.0769616
1.97348	3.25847
3.10916	4.46249
1.46038	1.73234
1.57616	0.291976
1.5705	1.11072
1.4464	2.62446
3.53864	0.549076
3.72419	0.603051
1.2202	0.627932
0.635298	3.42457
0.587647	0.306111
0.639913	0.870733
1.01258	0.879807
2.49078	0.0205
1.34146	0.955023
1.64339	0.37108
0.930037	0.912778
4.01464	2.45101
1.95014	0.0401818
1.50061	2.80283
1.81788	1.45727
8.4168	1.63903
0.221692	1.0028
0.767269	0.64875
2.20483	2.76782
0.853808	1.2472
2.82552	0.134729
4.59631	1.50074
1.89152	0.103455
0.795045	0.464625
2.49414	1.72449
1.67153	0.0867424
0.800048	1.54059
0.683235	3.94099
2.83948	0.734159
2.10575	3.54683
0.210385	0.653199
1.04646	0.78183
1.32169	0.0678674
1.78065	1.74774
0.203644	1.58943
0.407356	1.82638
0.510628	4.37319
6.14828	1.06686
2.10781	0.433182
2.61141	0.077458
0.210185	0.621807
0.443013	2.78173
0.499986	3.46122
2.36139	0.355864
1.04703	0.0252932
0.543314	0.20594
8.55514	3.98055
3.97587	2.95355
0.752529	3.00273
1.09486	0.0499616
0.199978	0.0469816
2.01193	0.269574
3.75018	3.21394
2.23232	1.53611
1.65062	0.108386
0.260279	0.896097
12.5397	3.43345
6.07996	2.66465
0.479635	2.86289
0.683327	0.061875
3.70941	1.20092
0.803707	0.0213182
0.866863	0.151033
4.19081	1.9201
0.907074	0.866949
0.243462	4.11494
3.35893	1.82491
0.991655	1.86873
1.04313	2.33996
3.98609	2.42216
0.615552	0.642489
0.232187	2.61134
5.56468	0.0804193
2.30532	0.732636
1.30325	2.20182
1.13341	0.00732955
2.89274	0.628068
0.451	5.44582
0.762577	1.29735
3.10811	0.701977
4.12961	0.286053
0.60792	3.83963
2.94637	1.45675
1.11256	4.54964
3.7317	0.101648
2.46663	1.92227
0.432639	1.36081
0.954301	0.83717
1.04031	3.93172
1.05142	1.38
1.63475	3.13407
1.3981	2.41122
1.21212	2.97227
1.39035	0.604148
4.24701	2.55892
3.02735	4.39695
0.232591	1.1081
0.937655	1.08998
2.26754	2.56955
1.67311	1.18506
0.537852	0.42558
0.42849	3.261
0.987392	1.35671
0.567327	3.5825
2.30154	1.30826
3.0482	0.164352
1.49419	1.93351
0.121923	0.986358
1.08916	0.34118
2.49369	0.551955
1.11185	1.41342
0.728933	3.17973
0.226755	0.322011
0.757721	0.536441
1.2896	2.48015
1.25138	3.38561
1.18121	0.95875
0.41149	2.44341
0.846413	0.847443
1.96505	0.971182
0.451553	0.830597
1.27669	1.5441
2.71025	0.0825126
1.57744	0.374415
0.94047	0.0332538
1.60032	0.237557
2.59842	1.19207
2.13163	4.47506
1.09208	1.56063
2.06863	0.0350114
2.84206	3.13859
0.693125	0.176049
3.20709	0.0459143
7.84104	0.456
0.813266	1.44891
1.33845	2.38901
0.182817	1.71117
0.866911	0.80342
3.50547	2.09601
1.52971	0.406864
2.28854	1.38166
1.98196	1.1812
0.650765	1.65735
0.487696	0.0422102
2.64743	0.42597
0.240952	0.0980176
2.63689	3.42713
2.67245	3.74582
2.77882	1.77029
2.6259	1.53622
8.06015	0.0216049
0.630456	2.14264
1.31763	0.104321
1.39983	4.14285
9.10247	4.77209
0.58424	0.950216
1.95015	1.62869
1.67567	0.141653
1.20812	0.0984848
2.22703	0.0610739
0.610689	2.22552
2.77743	0.048253
1.08431	2.25925
1.20628	0.819455
0.577907	4.67285
1.36036	3.56695
1.54105	3.22082
0.683721	0.949348
2.50956	5.42924
0.897297	2.19219
6.76388	2.93318
1.3044	3.89109
3.94707	2.4494
1.79084	2.05819
2.89385	0.682358
1.26916	2.80828
5.807	4.99247
1.23588	0.677034
4.14286	4.15222
1.33885	3.27469
0.933356	0.697705
0.757965	0.0461023
4.92725	0.867
2.7277	3.35389
6.8033	5.55044
0.813625	5.33176
1.33047	0.865011
2.11162	1.63292
2.48265	0.159352
4.77101	2.71475
2.12079	2.86376
2.75828	1.01948
2.99808	7.00867
0.992636	0.0379735
2.21266	2.52316
0.549971	0.881907
0.538013	1.90923
4.45401	3.18123
1.91652	2.30931
1.24524	0.0678782
2.54727	0.0250114
3.34198	1.42258
1.50508	0.0899432
1.77671	1.2465
1.15457	0.577294
2.81701	2.63751
1.24743	0.844521
1.90469	1.10375
4.09941	4.42963
7.16176	2.54451
2.81164	5.52611
1.4779	1.79852
3.00191	0.683867
3.62296	0.996991
3.20562	0.206287
2.40575	1.60268
1.17211	4.91739
6.30481	1.58751
0.346678	1.18102
1.96594	0.545932
2.56572	1.15897
2.82698	2.61028
3.26471	1.8338
1.37685	0.885557
3.21695	3.61035
0.298168	1.52427
0.618413	1.16705
1.01694	0.707219
2.24687	0.152115
3.14608	0.771443
1.02537	0.204313
3.52515	0.549727
0.471124	0.94883
0.781736	0.465375
0.904402	1.10615
2.05477	0.801443
1.8258	0.0989261
4.26899	0.916583
0.18675	3.11952
0.530423	3.26174
4.36734	3.73577
0.0794423	2.25136
0.407824	1.19916
3.59614	1.012
4.27887	0.525938
2.27389	0.682898
0.440266	0.718097
5.27204	0.396807
0.70428	0.728898
0.745723	2.42673
3.49968	0.484955
2.22167	1.01081
0.339788	0.584295
0.335476	1.27772
1.1174	0.0621705
2.92239	0.456168
1.88875	0.376218
0.839186	3.75925
1.53821	2.59565
1.32182	1.92013
3.26334	3.8749
1.08532	0.168746
3.04823	1.14045
1.76992	1.18932
3.20868	4.06269
5.33572	0.220898
0.865802	0.457038
0.562321	1.48664
7.27065	0.92398
0.605084	4.77474
4.96544	5.43325
0.73526	3.15847
2.14714	1.42936
5.24086	0.518216
0.51388	1.13688
0.386875	4.02744
1.93536	4.43744
8.68122	1.674
1.66008	0.486102
1.04249	3.56002
4.74546	5.37409
3.1508	3.00692
0.496298	4.72058
1.61345	2.39493
3.57526	0.190855
1.16806	1.84489
2.60919	1.01499
4.64552	1.20498
2.17858	1.42769
2.58678	1.68173
3.46929	1.07602
2.07722	0.492148
1.58421	0.958205
1.0125	0.0689437
1.15895	0.648591
2.85917	0.585795
2.20289	0.0562784
2.59543	0.0150568
2.55695	0.003375
3.84346	3.19149
1.28067	2.07318
0.454587	5.46959
2.96019	0.188773
0.328144	4.55001
6.82839	0.115686
2.01765	0.693148
0.889904	0.261939
1.35618	0.71679
1.48303	3.7608
2.49819	0.420945
3.01005	1.00045
6.50936	3.26627
0.568567	1.87364
0.290136	0.873136
1.41502	1.42894
0.980601	0.988205
0.750615	2.65673
7.66197	0.986031
1.25042	2.52489
1.69807	1.379
3.92345	4.58178
1.7197	0.178034
1.84071	1.41733
2.00695	1.55734
1.49477	3.5348
0.248061	0.259614
1.96426	0.0603447
2.28306	1.93276
2.05173	0.184807
3.44132	1.80505
5.07185	0.0537823
1.79348	1.27773
4.57783	0.818773
0.521774	2.34494
0.770591	1.68
1.19349	3.00538
1.76975	5.70894
2.3406	1.67088
1.18656	0.147847
0.924641	1.71643
7.72817	0.876875
1.33028	0.333648
1.37216	0.197545
1.14413	4.28619
1.82353	3.22609
3.94549	5.57632
3.43684	3.34371
1.1364	3.40374
1.42789	2.35476
0.563951	2.66695
0.566606	2.89841
2.35919	0.855716
0.931663	0.627447
3.48265	2.20297
0.504096	1.9772
0.941462	0.207223
0.598077	0.630886
0.869257	3.64083
1.06603	1.59627
2.1257	0.13334
2.68939	3.59481
2.04651	0.23617
1.62771	2.61384
0.95876	1.31609
2.49871	3.35907
2.12224	0.120797
0.194712	0.760034
2.12563	2.48026
2.64228	6.15485
4.43022	2.97702
4.18925	0.371716
0.329712	1.30769
0.738228	2.59904
0.897942	2.1701
2.44136	0.913341
0.406392	0.0432727
1.34038	2.03655
2.21509	1.23221
4.62814	0.0941364
1.09223	2.29478
2.88184	1.20902
0.251846	2.21352
0.825949	4.50063
0.694548	2.37842
2.43835	3.50409
1.96647	1.71051
1.44922	0.0288864
5.8411	2.48888
3.59708	0.0444318
0.918413	0.358625
0.227077	0.52308
1.409	1.09477
3.78638	2.43724
8.70264	0.279451
1.87672	3.43645
2.31078	1.80859
3.36286	2.85463
0.59924	0.211864
2.27243	1.28894
2.71295	4.26113
1.96956	0.0260227
0.88392	0.824661
0.369298	0.814336
1.46964	1.58841
0.637583	0.44767
1.59898	3.46495
1.59493	2.21305
0.646577	1.58114
0.460112	3.15808
1.44618	0.58283
6.45386	4.5492
3.56712	0.103443
0.855673	0.744208
1.33172	0.350029
1.38474	5.0568
1.15831	0.869955
0.784423	0.637909
0.629709	5.96898
1.80909	1.16362
3.04684	3.33328
1.05503	0.918864
3.13573	0.283824
1.34262	2.52547
0.693904	0.175352
2.75158	5.94105
3.02693	0.99188
0.818535	3.31328
4.73737	1.94781
3.47533	0.906094
0.518231	2.19887
0.967716	2.30711
0.223512	1.90905
0.579714	5.50606
2.21645	2.09766
2.83181	3.91715
1.28523	0.153393
0.548756	0.26756
4.25091	0.114795
1.70087	3.13548
2.72967	0.15202
1.53457	5.34856
0.377918	2.4032
9.45508	0.21233
0.713615	1.76006
1.09205	2.46822
1.4501	2.09619
1.88182	0.357136
1.74624	3.60202
2.01103	1.17756
2.37192	0.263915
5.04375	0.189216
1.01163	0.368178
1.01522	1.08059
0.462327	3.62933
0.502466	1.64892
0.805832	0.230301
2.18419	0.0559659
3.46129	1.69172
5.15797	1.15464
0.425828	1.1662
2.72255	1.06147
1.11589	1.52409
2.00022	1.00775
1.22343	0.108898
1.49401	1.05842
2.60979	2.81433
1.5072	2.76233
0.580317	3.99601
0.574506	1.10173
1.68568	0.175818
1.53088	1.33273
3.89293	0.346125
2.71347	3.33056
7.31292	2.66647
3.37583	1.23883
6.75424	0.307099
1.47341	4.12449
1.66139	0.211398
0.589038	0.0979886
2.95221	0.22288
2.14076	0.186375
0.5902	3.09344
4.55369	3.25773
1.61933	0.491347
3.62712	0.0836761
2.26259	0.506386
1.18722	3.96986
3.4033	0.452023
1.10871	1.3834
3.35994	0.0522102
2.54302	0.982385
2.33809	2.50326
2.80481	3.68224
4.39794	1.23285
0.442101	2.31074
4.26609	0.228943
1.67483	0.108101
0.450298	0.123564
0.293322	2.67019
0.167163	0.494652
0.531868	0.414693
6.4829	0.118091
0.56933	1.58632
1.23037	0.119409
0.811409	1.21317
0.028	1.86374
1.58651	0.987826
0.887577	0.188362
0.929453	0.0469205
0.147014	0.0671765
0.824091	1.13346
2.21518	2.8784
0.642769	2.46644
1.30079	0.159561
0.136196	1.67443
1.6896	2.66701
2.38824	0.553693
1.09039	1.85318
1.03994	0.866189
2.28016	0.196341
5.24736	0.0278384
0.821587	1.99585
0.491476	0.0620356
1.33195	1.2754
2.54698	3.83058
1.33514	0.301125
0.562995	0.88086
3.02405	1.31164
3.03795	6.19735
3.29637	2.49031
5.02148	0.547568
3.58603	1.97836
2.79731	0.936602
2.07061	0.855392
1.18254	3.75438
0.606837	0.912409
2.1707	0.880077
3.0795	0.0238864
2.12549	0.190648
2.40934	0.0775341
0.230939	0.039375
6.55749	0.178364
1.53149	1.03972
7.463	0.340722
1.36963	0.565307
2.20601	0.0678977
2.97075	0.157011
4.54711	2.30532
3.80209	0.0233636
1.23204	0.591898
3.98162	1.05843
4.0055	0.396744
3.55935	0.341818
0.681702	1.21527
1.88507	0.0334773
9.44245	1.39173
2.92361	1.5424
0.995746	0.266574
0.930894	0.0333898
3.59546	1.90991
2.5383	1.11217
2.2778	1.46355
0.994769	3.21169
3.63253	0.453536
5.63818	0.165943
3.54511	0.380125
1.21735	0.0231515
5.06288	2.36645
0.420452	0.676227
3.68647	0.0383182
4.52244	0.0788958
0.670708	5.34949
1.30746	0.609602
1.08882	0.0261234
5.11103	4.1012
8.54587	0.888
4.80957	2.28082
2.80843	0.147807
0.691779	3.29198
0.966308	2.31153
3.18966	0.0650511
3.09349	1.69147
4.31775	1.27308
1.68964	3.00031
0.961771	1.80777
3.96063	0.92708
0.108519	0.759091
1.02292	0.553244
2.26562	1.0643
4.699	1.88637
0.993471	2.42089
4.11351	0.0185341
4.18457	0.823534
4.44513	1.46165
0.456615	2.84845
3.06559	3.9267
2.79304	0.4945
3.80408	1.74645
1.68306	0.64808
2.17836	2.27316
1.53412	0.546765
1.14804	1.18095
2.51827	0.12306
3.06288	0.888098
2.85492	0.069875
1.42351	0.116125
1.34593	0.624091
1.1448	3.53085
0.597137	0.238818
1.987	0.174551
1.46154	0.347073
1.14731	0.268091
2.96405	2.57553
4.51437	1.66463
1.08358	0.0474337
1.74606	0.0645568
1.05411	0.0900227
0.674158	0.0563477
4.17213	1.03918
2.5704	0.23197
0.421179	0.220068
10.8885	0.280428
2.58928	0.351786
7.78686	0.58596
0.904457	0.105659
0.369212	0.132705
2.13369	0.365239
2.41155	0.850273
4.51763	1.58277
1.35002	0.277142
0.347081	0.80683
1.62391	0.432011
5.59146	1.34937
0.54924	0.795298
0.967144	0.218744
2.13355	3.38208
1.38581	0.201943
1.13986	0.125872
1.14872	0.681342
0.988913	0.159397
1.41176	0.296061
2.10187	0.0418977
0.779365	0.185247
0.539106	0.00767045
1.45326	0.131162
6.59886	0.117261
1.28411	0.0539386
3.24987	0.0450341
2.28311	0.126182
2.32236	0.0937386
2.6639	0.0165455
5.45419	0.206764
0.58925	0.0276193
2.98062	0.0188125
3.13397	0.0610492
1.25486	0.956231
2.83274	0.834136
0.800452	0.22183
1.76031	7.51909
4.06607	1.82033
3.87962	0.125723
1.37796	1.55778
4.05339	0.0625568
6.4789	0.328136
2.71022	0.4951
0.149048	0.114153
3.63279	0.372377
2.98618	4.89559
0.564452	0.146227
0.862558	0.0332645
0.695538	0.317892
0.889513	0.392557
1.13602	0.354318
5.09376	0.0337765
0.308979	0.168094
2.71369	0.208989
0.303844	0.0418914
0.408286	0.0746307
3.10575	3.87885
3.20757	3.09463
1.36051	0.0294318
0.705779	2.10238
0.549798	2.65832
0.912635	1.57426
1.95204	0.308943
2.30675	0.590097
1.02498	1.35306
1.57618	1.21723
2.59372	0.0640837
3.67059	0.0658004
1.12708	0.216019
1.55205	0.148455
0.716753	0.0519813
0.114846	1.42377
1.91332	2.00149
1.32559	0.0655268
1.19464	0.090954
2.141	1.08986
2.25192	0.139501
0.935212	1.84054
1.27038	0.0808182
0.0751346	2.51883
0.543385	1.16979
2.15906	0.251973
0.578923	0.155814
5.86361	0.82342
2.12572	1.20034
1.24161	2.63337
3.86768	2.39949
1.59446	0.663744
3.05966	0.09475
1.44502	3.73904
1.6569	0.107629
0.433575	2.43636
1.78098	0.0923161
0.243207	2.41879
0.507897	2.28945
3.11772	2.418
2.29252	0.0628409
3.93947	0.0801341
3.72314	1.79834
0.836622	2.37263
0.509214	0.572182
2.67416	0.0734129
0.920189	0.472744
0.101173	0.308864
5.40554	0.873182
1.67298	0.107509
3.08197	0.825125
1.32605	1.85706
1.36611	0.132409
3.98356	1.39267
6.2066	3.18173
0.816481	1.29001
1.63192	1.84461
1.12426	0.135331
3.96522	2.18443
4.04857	0.549784
0.898505	0.146375
0.799565	0.056334
7.23541	0.494129
6.16599	5.03228
1.44369	0.114789
0.622861	0.864311
0.31049	2.11505
3.14324	2.13888
5.77277	0.096358
0.855736	2.52427
0.290325	0.478737
1.16895	1.38659
3.05578	0.123746
1.70033	0.820936
1.62193	2.03303
1.93859	0.0421023
5.66147	0.849932
1.34288	0.642727
0.730776	0.0839878
2.2763	0.287227
1.07696	3.24109
0.38399	0.175
0.452257	0.644261
1.88885	2.34751
1.10905	0.579966
10.3272	0.530027
1.05653	3.81598
2.77614	2.49935
0.490538	0.202375
0.901274	1.91463
2.18168	0.967273
3.99521	0.566165
1.48831	4.58236
2.26007	1.21408
2.30429	0.857063
4.08304	0.102919
4.65797	0.158955
3.27935	0.448739
1.08556	0.205102
2.91316	1.48018
1.25052	0.18363
2.02022	0.37492
3.38084	0.126767
6.04109	1.47774
2.37041	0.0694058
0.96901	0.470239
2.86888	4.05308
1.5382	2.02353
0.485965	5.78247
1.26378	0.445255
7.37347	0.147949
4.2442	1.12036
0.963814	0.360946
1.85796	0.285219
0.247385	1.77829
0.472471	0.832739
1.96376	0.91417
2.02393	4.99868
1.0356	0.525466
0.885442	0.271364
1.44651	1.3639
1.16694	0.267443
5.39141	1.73983
5.03762	3.12259
3.60121	0.876277
0.228981	0.646045
2.39066	0.264182
0.415016	0.179781
1.88163	2.2577
3.47424	0.33707
1.54478	0.459818
1.29849	0.59096
1.54483	0.602448
0.698593	1.50132
1.0908	1.30841
3.97907	0.420591
0.110663	1.30689
4.83556	0.327852
1.65281	2.60482
0.635423	0.552959
2.03851	2.90659
4.63056	0.534005
0.648221	0.144136
0.627115	0.162511
0.928591	0.128661
2.08334	0.102195
0.997356	0.128103
3.09428	0.304295
3.96096	1.50856
0.550772	0.517826
3.34182	3.09818
1.21671	0.978273
0.905058	0.978284
0.951205	1.86723
3.92025	1.43841
6.69164	0.0747443
0.74159	3.63748
0.173471	1.92147
2.62154	0.328992
5.37325	0.096375
3.36154	0.784461
0.58	0.574193
2.66009	1.72533
0.62225	3.60785
4.60835	0.843233
0.980635	1.52653
6.22221	1.95749
4.04597	0.0655
3.1485	0.764239
2.84118	0.624114
2.54859	0.260466
2.78519	1.48012
0.65536	0.920364
0.535859	0.939492
5.68432	0.372955
4.16939	0.455284
0.795885	0.255614
6.63867	1.81891
0.404942	1.72906
1.44083	0.93196
6.60782	1.12145
0.949593	0.36205
1.83571	0.0782177
0.322025	2.25584
1.15147	0.652063
2.75956	3.70214
0.651678	2.96734
4.41759	0.748648
1.05038	0.0765833
5.86745	0.763739
3.57225	1.5218
3.43956	1.19605
2.43769	0.17383
0.809862	4.13534
2.43372	1.13086
3.64126	0.243289
0.659503	1.30748
0.990784	0.54192
0.500947	0.377231
1.3393	1.1258
0.959688	0.564661
2.07447	1.43728
4.92466	0.35117
0.63326	2.75812
2.14811	1.12203
4.40207	3.68222
2.99363	2.88482
1.5037	0.0650511
3.61346	3.04669
0.547706	2.22192
0.214462	1.47156
1.17774	0.953364
7.88533	0.218432
2.01302	0.22195
0.5115	0.0425606
2.30849	0.097162
1.71333	2.105
2.47623	1.74495
1.2663	2.03121
2.1843	1.38671
0.537116	3.89909
0.591301	4.31383
1.28535	0.724014
0.326231	0.732455
0.352949	6.25997
1.26964	0.112033
5.67063	0.483567
6.09649	0.24096
0.557933	1.12345
0.842183	1.25701
1.79044	0.704736
1.19133	1.43562
8.51409	0.534582
2.0199	0.665008
0.491617	0.569963
1.71815	1.08328
3.62044	0.387875
0.929839	1.20154
0.286473	2.4748
2.93241	0.29758
0.801668	1.00951
2.60636	1.03406
2.50889	2.20383
0.811438	0.673614
0.876668	0.526369
1.74911	0.243136
1.70114	2.26134
4.14282	4.04315
0.932996	0.327273
1.7764	4.68197
5.13018	5.53982
1.99341	0.390307
4.98859	2.38159
1.31112	0.0582765
0.809252	0.0848125
1.21449	0.291705
0.90624	1.70442
0.192654	2.75593
2.40477	0.3585
0.305474	0.488034
1.63137	0.883159
1.65779	0.187856
2.29567	1.80022
0.805601	0.84365
1.62388	0.11593
0.544033	0.507307
1.10797	1.01312
2.35547	1.1029
1.00259	2.30657
1.98321	0.134822
0.907293	0.149602
4.44189	1.49672
1.94648	1.88295
0.652292	0.269386
0.818423	0.0904062
3.5019	0.943015
1.74996	2.4588
9.69003	0.251205
1.01212	1.08165
2.04433	1.53315
0.466615	3.40363
6.90369	0.736841
3.85809	0.854503
6.11126	1.53785
3.31082	3.01758
0.646548	0.709475
1.82177	0.533614
2.87286	0.115409
1.0831	0.857445
3.34069	1.50473
7.68721	0.19619
0.156173	1.47305
3.50971	2.06465
0.824365	1.01197
1.99803	0.579375
0.841133	0.0298977
7.31287	0.708097
4.51872	1.61122
1.20188	0.32517
1.10692	2.36623
2.36966	1.94532
1.86749	1.55917
0.22751	3.30458
1.57584	2.71119
3.9828	0.973834
3.2011	2.76891
1.89838	0.678011
1.88507	0.456466
0.0700192	3.05422
1.35529	0.856173
1.60185	0.111652
1.66998	0.480284
1.3034	2.23332
0.925997	0.205682
1.91739	1.09821
2.91988	0.0554432
0.919014	1.1486
1.43151	0.38683
1.51712	0.0908864
0.326644	0.0339148
2.42839	1.37495
0.976731	0.394205
0.253125	0.202864
1.46184	4.88527
4.3861	0.460301
0.498691	1.93853
2.60096	0.670466
1.40431	1.31797
1.24025	3.80116
1.94532	0.674891
4.08402	0.613335
0.159454	1.68563
3.25757	3.12941
3.47951	1.1867
0.581413	0.126227
1.22708	3.57299
0.686394	0.499614
0.534048	0.351108
0.710573	0.799002
0.529978	2.47208
0.43903	0.94444
0.683063	0.644557
0.760356	0.468973
0.799673	1.4805
1.8128	0.165439
3.096	0.336889
0.210707	0.127915
0.891361	0.0732614
0.989661	0.256386
2.13894	2.23378
0.29699	2.58603
0.43242	1.71142
4.5414	1.93747
5.78198	1.32032
2.86228	2.29245
0.702375	3.79747
0.698769	1.65848
0.603817	0.0524318
0.977987	0.3829
3.57802	0.329045
2.07985	0.132307
0.839029	3.41506
2.29072	0.539095
6.39955	0.873447
6.01359	1.12088
2.09656	0.990511
0.63401	0.847222
3.66125	0.628879
0.609197	0.0927841
1.15726	0.570693
5.23593	2.48545
4.12832	0.685448
0.875692	2.44715
1.57195	1.71755
2.24748	0.779786
0.939793	1.56528
3.21797	0.00786364
4.80603	0.702142
4.16715	4.43628
4.27553	4.67152
0.327203	3.02209
0.409413	0.304662
2.05113	0.798962
1.7682	2.21217
1.56654	1.22473
5.36448	0.273824
0.816548	0.965554
3.45407	0.74767
0.93806	2.00538
1.46367	1.11839
3.39571	0.143011
1.25965	2.69218
0.875144	0.129495
2.95791	1.53363
0.373507	0.238614
1.71464	0.0989606
3.94336	0.689716
2.75446	0.718648
2.46029	0.0600682
1.47662	0.598761
4.02322	2.67168
1.73789	0.214261
0.655782	0.342973
0.425337	1.09861
3.6777	1.56785
2.15819	0.116568
1.33375	4.23714
1.65057	0.512892
2.83144	0.0504854
2.56563	0.061409
0.106519	0.116958
0.36799	4.22427
0.156734	0.28242
3.79004	1.32795
0.408587	0.0853068
0.482489	0.399477
2.49102	1.39338
1.82967	0.930784
2.17402	4.85086
2.12669	0.071267
1.51889	2.05794
1.18235	3.2166
4.49737	2.36903
3.55869	0.626816
1.78914	2.44346
2.40964	1.37919
0.950288	0.495
0.436178	0.100413
0.0482596	0.34111
3.02739	1.94232
5.51631	0.898591
2.27036	0.0910568
4.91347	0.0678794
1.95662	0.621534
1.926	1.44905
0.907398	0.390307
0.509058	0.44058
1.63114	1.4316
0.557724	1.37673
0.676904	0.0244375
4.70029	1.86062
4.72183	0.778419
10.3558	4.51451
0.226548	5.26982
0.779442	2.40713
3.44283	0.568716
2.13145	6.50199
1.02794	0.201705
1.5386	1.01482
2.59491	0.0495227
2.4431	1.3307
3.50696	1.54667
10.7724	2.74483
1.41312	0.908284
7.1417	1.22195
5.30597	1.28386
6.7104	0.0432841
4.93677	1.02721
5.70873	0.0458674
6.04266	0.0385909
8.21121	0.191523
6.02554	0.456528
1.2149	0.130102
1.23563	0.948591
2.58646	0.760574
2.53319	0.317448
3.23156	0.445977
1.85438	0.295193
3.81712	0.259394
6.10663	2.68821
4.88444	0.290026
5.46056	2.64485
2.98256	2.9028
4.06304	2.61307
0.44089	5.19072
2.10309	0.33721
0.453375	0.759925
1.94123	0.539955
0.283038	0.740369
1.45761	0.120851
3.41826	0.73754
1.72583	0.222189
1.37075	1.63363
0.621394	1.04158
0.841538	1.18744
0.788856	0.445403
2.2664	0.806093
1.9871	0.0523961
2.54065	0.539866
4.28533	1.69683
2.06563	0.0926584
4.19741	3.77136
0.909048	1.94895
3.40187	0.444242
1.97401	1.57484
1.66491	0.970934
0.518758	0.91942
3.74637	1.48184
1.38599	1.57622
0.736356	1.10413
1.45208	0.0660871
0.302394	1.40236
2.99723	0.0754006
2.41213	0.0881607
5.72308	0.0272727
6.77671	0.144091
2.3162	2.68097
0.425812	0.0764659
2.96323	0.112925
0.816564	0.0716611
2.9807	0.0448068
1.70311	1.19184
6.69158	0.557443
3.1584	0.550545
1.75736	0.782287
1.80253	0.142506
7.16454	0.384233
2.54855	0.485625
1.94794	2.32114
0.413817	3.07366
2.81845	0.824864
0.35499	2.09919
3.65883	0.845625
2.71293	0.263318
2.31601	0.734519
4.61525	0.184455
0.530055	3.75638
2.34082	0.821261
2.17549	0.452849
0.793044	0.870136
1.85353	0.688486
1.31907	0.322045
3.79618	0.443278
1.00041	0.347383
0.665413	2.1551
1.32268	0.823153
2.55509	4.69613
0.550279	0.0184886
0.443216	1.04836
1.661	1.53828
0.901394	2.01775
2.43523	0.360628
0.44149	4.02709
3.42289	0.480443
2.28494	0.416784
4.60447	0.124341
2.24668	2.45954
0.526024	0.250682
2.44894	0.0453068
5.34759	0.27125
3.83695	1.58202
5.9009	2.69231
0.995026	2.05682
3.10014	0.114386
4.0696	1.44471
0.553599	1.37301
4.89625	1.64179
2.98597	0.96246
3.03575	2.05833
6.06238	0.320841
2.29398	1.52849
0.13574	1.76408
6.72462	1.04668
0.27651	1.28401
2.71748	2.05405
1.96843	3.12198
4.69391	1.61916
3.88109	1.17323
1.29639	1.03353
0.714092	0.439051
1.34582	1.12787
1.68512	1.67801
6.5283	0.0986875
2.28912	0.26693
3.46387	0.0599811
4.25082	1.3899
2.0016	0.116072
0.154788	2.84774
2.62597	0.358778
2.13361	0.201264
5.11743	0.633733
3.15231	0.17098
2.23327	1.372
2.77291	0.403818
0.496466	0.705598
1.09876	0.0626864
2.3278	2.47855
0.807389	0.236114
4.89757	0.153011
0.963273	0.102935
0.597498	0.769807
2.75922	1.819
3.09241	0.862496
2.64524	0.738909
3.09893	0.678787
1.40737	0.189727
4.63053	0.0681818
2.1669	0.10604
0.65675	2.22502
0.712845	0.210989
0.664591	2.22139
4.02169	3.43291
2.28344	1.99907
1.5398	0.113501
1.04875	0.72067
1.85542	0.336699
1.35875	4.67808
1.1032	2.01644
1.21318	5.45477
2.54419	0.782739
2.93404	1.75175
1.15537	0.319936
0.87988	0.410778
4.01006	2.98116
1.20078	5.70565
2.53357	0.32404
1.02779	3.98047
1.38012	0.242
4.84253	0.337341
0.566087	0.147045
0.688659	0.0748841
0.880983	0.61529
2.16513	1.07458
5.07386	0.155597
0.884423	3.34917
5.87005	2.10758
1.11045	0.908284
1.96614	0.0309697
1.48331	1.6204
0.776875	0.452403
1.79506	0.989057
3.18482	0.561553
1.49779	0.741375
5.27194	0.0121932
2.14242	3.109
[truncated: 57,442 more rows]

## Sheet: Fig. 2
Fig. 2a		Fig. 2b
Dwell Time (CFTR TALE)	Dwell Time (ALU TALE)	Dwell Time (CFTR Cas9)	Dwell Time (ALU Cas9)
2.008	290.156	0.502	4.016
1.004	301.702	3.514	6.024
4.016	9.538	1.506	34.638
1.506	301.702	19.076	7.028
10.542	7.028	0.502	2.008
1.004	0.502	0.502	6.024
7.028	0.502	10.04	34.638
0.502	4.518	25.1	16.566
0.502	3.012	0.502	31.626
0.502	0.502	0.502	5.522
0.502	0.502	1.506	1.506
0.502	0.502	1.004	34.638
0.502	1.004	2.51	2.008
1.004	1.506	1.004	1.004
0.502	0.502	2.51	0.502
0.502	2.51	16.566	2.008
1.506	41.164	15.06	20.08
3.012	84.336	1.506	3.012
0.502	0.502	0.502	1.004
2.008	0.502	5.522	1.506
0.502	0.502	11.546	3.514
1.004	1.506	5.02	0.502
0.502	10.04	1.004	0.502
1.506	0.502	4.518	2.008
1.004	2.008	2.008	4.518
0.502	6.526	2.008	1.004
2.008	1.004	4.016	1.004
0.502	0.502	13.554	0.502
1.004	1.506	0.502	12.048
0.502	0.502	0.502	2.008
1.506	1.004	1.506	0.502
0.502	0.502	6.024	0.502
1.004	0.502	101.404	1.004
0.502	2.008	12.048	0.502
0.502	0.502	2.008	0.502
0.502	0.502	2.008	0.502
0.502	4.518	30.12	0.502
0.502	4.016	2.51	1.004
7.028	0.502	0.502	1.004
1.506	0.502	1.506	0.502
0.502	1.004	0.502	0.502
1.506	0.502	6.526	0.502
1.506	7.028	6.024	4.016
0.502	1.004	0.502	0.502
1.004	1.004	0.502	0.502
0.502	0.502	1.506	0.502
2.51	0.502	3.514	0.502
0.502	1.004	3.012	0.502
0.502	3.514	0.502	0.502
1.506	5.02	4.016	1.004
0.502	0.502	0.502	0.502
0.502	2.51	1.506	0.502
0.502	1.506	1.004	1.004
1.004	4.016	7.028	0.502
1.506	4.518	1.506	0.502
1.506	0.502	0.502	0.502
0.502	0.502	17.57	1.004
0.502	0.502	30.12	0.502
1.004	0.502	0.502	1.506
5.02	0.502	0.502	1.004
1.004	0.502	10.04	0.502
1.004	0.502	4.518	12.55
1.004	0.502	11.044	1.004
1.506	0.502	12.048	4.518
1.004	3.012	2.008	0.502
0.502	1.506	0.502	10.04
0.502	1.004	0.502	6.024
3.012	6.024	1.004	0.502
0.502	0.502	1.506	0.502
1.506	1.004	1.506	0.502
0.502	1.506	1.004	3.514
0.502	0.502	0.502	0.502
2.008	0.502	3.514	0.502
1.004	3.514	2.008	0.502
1.004	0.502	0.502	0.502
3.514	0.502	0.502	2.008
2.008	1.506	1.004	1.004
0.502	3.514	9.036	1.004
1.506	0.502	0.502	1.506
2.008	0.502	2.51	1.004
0.502	2.51	0.502	12.55
3.012	1.506	10.542	8.032
1.004	0.502	1.004	0.502
0.502	1.004	4.518	5.02
1.506	1.004	9.036	4.016
2.008	77.81	0.502	38.654
0.502	3.514	0.502	0.502
0.502	9.538	4.016	6.024
0.502	0.502	1.004	3.514
1.506	2.51	0.502	1.004
0.502	0.502	1.506	24.598
1.506	2.008	0.502	3.012
0.502	1.004	2.51	5.522
0.502	1.506	0.502	32.128
0.502	1.506	1.004	4.016
1.506	0.502	0.502	2.51
0.502	1.004	1.004	2.008
2.51	0.502	0.502	19.076
0.502	4.016	0.502	13.554
0.502	0.502	1.004	4.518
1.004	0.502	1.004	1.506
1.004	0.502	0.502	11.044
0.502	0.502	0.502	6.526
0.502	0.502	0.502	4.016
0.502	2.008	2.008	12.55
2.51	3.012	0.502	5.522
0.502	6.526	0.502	9.036
0.502	0.502	0.502	0.502
1.004	0.502	0.502	84.838
1.506	0.502	0.502	17.57
1.004	1.506	0.502	27.61
1.506	1.506	0.502	11.546
2.008	3.514	0.502	15.562
1.004	4.016	0.502	14.056
0.502	20.582	0.502	6.526
2.008	0.502	1.004	2.51
1.004	3.012	0.502	0.502
3.514	0.502	2.008	2.51
3.012	1.004	1.004	1.004
0.502	0.502	1.506	2.008
3.012	0.502	0.502	4.518
0.502	2.008	11.044	77.81
1.506	1.506	0.502	11.044
0.502	1.004	0.502	5.02
1.004	2.51	1.004	49.196
0.502	3.514	1.004	0.502
0.502	2.51	1.004	0.502
0.502	52.208	2.51	33.634
0.502	0.502	2.51	24.598
0.502	0.502	6.024	4.518
0.502	0.502	2.008	5.02
1.004	2.51	19.076	8.534
1.506	2.008	0.502	9.538
0.502	0.502	0.502	0.502
0.502	6.024	2.008	5.522
0.502	1.004	0.502	6.024
1.506	0.502	0.502	1.506
1.004	0.502	0.502	7.028
0.502	0.502	0.502	6.024
0.502	5.522	0.502	3.514
0.502	0.502	0.502	1.506
0.502	19.578	0.502	15.06
0.502	0.502	0.502	8.534
1.004	7.028	0.502	1.506
1.004	2.51	0.502	2.51
1.004	0.502	2.51	0.502
0.502	0.502	0.502	2.51
0.502	1.506	1.004	9.538
1.004	0.502	0.502	4.518
0.502	0.502	0.502	0.502
3.012	3.514	0.502	5.02
0.502	1.506	1.004	1.004
0.502	0.502	0.502	0.502
0.502	0.502	0.502	7.53
1.506	3.012	0.502	0.502
0.502	0.502	1.004	15.562
0.502	10.04	1.004	49.196
1.004	1.004	1.004	24.598
1.506	74.798	1.004	1.004
1.004	0.502	0.502	11.546
0.502	131.022	0.502	14.558
0.502	5.02	0.502	1.004
2.008	0.502	0.502	33.634
0.502	0.502	0.502	0.502
0.502	0.502	1.506	2.51
0.502	0.502	1.004	2.51
2.51	3.012	0.502	25.602
1.004	0.502	4.016	11.044
3.514	2.51	0.502	1.506
0.502	0.502	0.502	21.586
0.502	1.004	3.012	26.104
0.502	0.502	1.004	4.016
1.004	0.502	1.506	6.526
1.004	2.51	2.51	167.166
3.012	2.008	7.53	1.004
1.004	1.004	0.502	0.502
0.502	7.028	4.016	71.786
1.004	2.008	0.502	1.004
0.502	0.502	3.012	16.064
0.502	1.506	5.02	2.008
3.012	0.502	1.004	200.298
1.004	0.502	0.502	9.036
1.004	0.502	6.526	1.506
1.004	4.518	1.004	200.298
0.502	0.502	0.502	0.502
3.012	18.072	0.502	1.506
2.008	88.854	0.502	11.044
1.004	0.502	0.502	13.554
1.004	1.506	0.502	15.562
0.502	0.502	0.502	31.124
1.506	0.502	0.502	6.526
1.004	3.514	0.502	1.004
0.502	0.502	0.502	0.502
1.506	1.004	1.004	1.004
0.502	0.502	1.004	0.502
0.502	0.502	1.004	0.502
0.502	0.502	1.004	3.012
0.502	29.116	0.502	1.004
0.502	0.502	0.502	0.502
1.004	2.008	1.004	0.502
6.024	1.506	0.502	1.004
0.502	0.502	0.502	0.502
0.502	0.502	0.502	1.004
0.502	3.012	0.502	0.502
0.502	1.004	0.502	1.004
0.502	0.502	1.004	0.502
0.502	1.004	0.502	0.502
0.502	0.502	0.502	0.502
1.506	0.502	2.008	1.004
1.004	0.502	1.004	0.502
3.514	3.012	1.004	1.004
0.502	2.008	0.502	12.048
0.502	0.502	5.522	3.514
0.502	58.232	1.004	2.51
0.502	0.502	0.502	7.53
0.502	1.004	0.502	11.546
0.502	0.502	4.016	0.502
0.502	2.008	1.506	1.506
0.502	0.502	0.502	2.008
0.502	0.502	1.506	1.004
0.502	0.502	1.004	0.502
5.522	1.004	0.502	0.502
6.526	0.502	0.502	4.016
0.502	4.518	0.502	0.502
2.008	1.004	1.004	0.502
0.502	59.738	0.502	2.008
1.004	0.502	0.502	0.502
0.502	0.502	3.514	1.506
1.506	1.004	0.502	1.004
1.004	2.51	1.004	1.506
1.004	0.502	0.502	0.502
2.51	0.502	0.502	0.502
1.506	0.502	2.51	2.008
1.004	0.502	0.502	2.008
1.004	8.032	3.514	1.004
1.004	1.004	0.502	0.502
1.004	0.502	0.502	0.502
1.004	3.012	2.008	2.008
2.008	0.502	0.502	1.004
1.506	0.502	0.502	1.004
0.502	0.502	0.502	0.502
0.502	1.004	0.502	0.502
0.502	2.51	0.502	1.506
0.502	0.502	0.502	0.502
0.502	3.514	0.502	10.04
0.502	1.004	0.502	0.502
1.004	0.502	0.502	0.502
1.004	0.502	0.502	2.008
0.502	6.526	0.502	1.004
4.016	1.506	0.502	0.502
0.502	0.502	0.502	0.502
0.502	0.502	1.506	0.502
1.004	1.004	0.502	1.004
1.004	0.502	11.044	0.502
0.502	1.004	8.534	0.502
0.502	0.502	1.004	0.502
2.008	4.518	0.502	0.502
2.008	0.502	0.502	9.538
0.502	0.502	1.004	0.502
3.012	0.502	0.502	1.004
0.502	3.514	7.028	0.502
2.008	18.574	4.016	2.008
1.004	1.506	0.502	0.502
0.502	0.502	1.004	6.024
0.502	2.008	1.004	0.502
0.502	2.008	2.51	3.514
1.506	0.502	26.104	0.502
2.51	0.502	6.024	0.502
0.502	0.502	0.502	0.502
0.502	0.502	0.502	6.526
0.502	5.02	0.502	1.004
2.51	4.518	0.502	0.502
1.506	0.502	0.502	0.502
1.004	1.506	2.51	0.502
1.506	1.004	0.502	1.004
0.502	28.112	0.502	1.004
0.502	1.004	0.502	1.004
0.502	1.506	0.502	0.502
5.522	23.092	2.008	6.024
2.008	0.502	22.59	1.506
1.506	2.008	0.502	3.012
1.004	3.514	3.012	0.502
2.51	1.506	0.502	0.502
0.502	0.502	0.502	0.502
0.502	1.004	0.502	0.502
0.502	19.076	1.004	0.502
0.502	1.004	0.502	0.502
0.502	1.506	0.502	0.502
1.004	0.502	1.004	0.502
0.502	0.502	2.008	0.502
0.502	2.008	6.526	0.502
1.004	2.008	1.506	0.502
1.004	9.538	0.502	0.502
0.502	0.502	0.502	0.502
4.016	0.502	0.502	0.502
0.502	0.502	0.502	0.502
0.502	1.004	19.076	0.502
2.008	0.502	1.004	0.502
0.502	0.502	1.004	0.502
0.502	0.502	0.502	0.502
1.506	4.016	0.502	0.502
0.502	0.502	3.012	0.502
1.506	2.51	0.502	0.502
1.004	14.056	2.51	0.502
0.502	0.502	11.546	0.502
2.51	17.068	0.502	0.502
1.506	148.09	0.502	0.502
1.506	15.06	0.502	0.502
1.506	99.396	0.502	0.502
2.51	22.088	1.506	0.502
0.502	2.008	9.538	23.594
0.502	0.502	0.502	8.032
0.502	1.004	1.506	0.502
1.004	0.502	3.514	0.502
0.502	0.502	0.502	1.004
0.502	0.502	1.004	14.056
2.008	13.554	0.502	3.012
0.502	0.502	2.008	18.072
0.502	0.502	5.522	0.502
5.522	1.004	1.004	1.506
1.506	1.004	0.502	6.526
0.502	1.004	0.502	0.502
0.502	1.506	0.502	1.506
1.004	2.51	2.51	0.502
2.008	2.51	0.502	1.506
1.506	0.502	1.506	0.502
0.502	34.136	1.506	2.51
0.502	1.506	2.008	0.502
0.502	1.004	0.502	3.012
0.502	0.502	0.502	2.008
0.502	1.004	0.502	0.502
1.004	0.502	0.502	0.502
1.004	1.004	0.502	0.502
1.004	2.008	0.502	0.502
1.004	1.004	0.502	0.502
2.51	0.502	1.506	0.502
2.51	23.594	0.502	0.502
2.008	10.542	0.502	0.502
0.502	0.502	2.008	0.502
0.502	0.502	0.502	0.502
2.008	2.51	0.502	0.502
0.502	115.46	0.502	0.502
0.502	0.502	0.502	0.502
2.008	5.02	0.502	0.502
0.502	0.502	0.502	0.502
1.506	0.502	1.004	0.502
0.502	48.694	0.502	5.02
0.502	1.506	6.024	2.51
0.502	32.128	1.506	0.502
0.502	0.502	77.81	2.008
0.502	0.502	1.004	1.506
1.004	0.502	1.506	4.016
0.502	0.502	1.004	0.502
1.004	1.506	0.502	0.502
1.506	0.502	0.502	0.502
1.004	6.526	0.502	3.012
1.004	1.506	0.502	0.502
0.502	0.502	0.502	0.502
2.008	6.024	0.502	2.51
2.51	64.758	3.514	0.502
0.502	0.502	7.028	0.502
0.502	0.502	0.502	1.506
0.502	8.032	1.506	3.012
1.004	1.004	1.506	1.506
1.004	1.004	0.502	1.004
0.502	0.502	2.008	0.502
2.008	0.502	1.506	4.016
2.008	1.004	1.004	0.502
0.502	0.502	0.502	3.012
3.514	0.502	0.502	0.502
0.502	1.004	1.004	1.004
0.502	4.518	4.016	0.502
0.502	0.502	1.506	2.51
0.502	2.51	0.502	4.518
1.004	1.004	0.502	4.518
2.008	2.51	0.502	6.024
0.502	1.506	0.502	1.004
3.514	1.506	0.502	0.502
9.036	0.502	1.004	33.132
9.036	0.502	0.502	0.502
2.51	1.506	0.502	0.502
0.502	103.412	71.786	0.502
0.502	1.506	0.502	0.502
0.502	1.004	6.024	0.502
0.502	1.506	4.016	0.502
1.506	9.538	0.502	0.502
2.008	0.502	0.502	0.502
1.506	27.108	0.502	0.502
0.502	0.502	0.502	0.502
3.012	3.012	10.04	0.502
0.502	0.502	0.502	0.502
0.502	3.012	0.502	0.502
2.008	1.506	0.502	0.502
2.008	1.506	1.506	1.004
2.008	0.502	4.518	0.502
0.502	5.522	4.518	3.514
0.502	1.004	0.502	0.502
0.502	0.502	0.502	0.502
0.502	3.514	0.502	7.028
2.008	4.016	29.618	0.502
0.502	0.502	0.502	3.514
0.502	9.036	0.502	1.004
0.502	4.518	1.506	0.502
2.51	0.502	0.502	0.502
0.502	1.004	3.012	0.502
0.502	0.502	0.502	0.502
0.502	1.004	0.502	1.506
0.502	1.506	2.51	5.522
0.502	120.982	1.004	0.502
0.502	6.526	1.004	1.004
1.004	2.008	0.502	7.53
10.04	2.51	12.048	1.506
0.502	0.502	0.502	3.012
0.502	2.51	1.506	1.004
1.506	0.502	0.502	1.506
0.502	1.004	1.004	39.658
0.502	20.582	0.502	0.502
1.004	19.578	1.506	0.502
1.004	0.502	8.534	0.502
3.012	0.502	1.004	0.502
0.502	0.502	0.502	0.502
3.514	17.57	0.502	0.502
0.502	1.004	7.028	0.502
0.502	1.004	0.502	2.008
0.502	0.502	0.502	0.502
0.502	0.502	0.502	0.502
5.522	1.506	0.502	0.502
2.51	21.084	3.012	3.012
2.51	0.502	4.518	1.506
0.502	1.004	1.004	0.502
0.502	1.004	1.004	5.02
0.502	1.506	2.51	0.502
1.004	0.502	3.514	7.028
2.51	9.036	2.51	0.502
1.506	1.004	1.004	0.502
0.502	13.554	5.522	0.502
2.008	0.502	1.004	1.004
1.004	18.574	3.514	1.004
4.016	1.004	1.506	1.506
1.004	6.024	1.506	1.004
3.012	0.502	0.502	14.056
0.502	0.502	11.044	1.004
1.004	26.606	3.012	1.004
4.518	1.506	0.502	1.004
1.004	5.02	0.502	0.502
0.502	1.506	0.502	7.028
1.004	9.036	6.024	0.502
0.502	1.004	0.502	12.048
2.51	2.008	0.502	1.506
1.004	0.502	1.004	17.068
1.004	0.502	1.004	2.008
0.502	2.008	0.502	1.004
0.502	1.506	0.502	6.526
0.502	0.502	1.506	3.514
1.004	1.506	1.506	12.55
1.506	4.518	10.04	0.502
0.502	8.032	2.51	1.004
0.502	34.136	2.008	2.51
2.008	0.502	2.008	0.502
0.502	1.506	1.004	11.044
1.004	1.004	1.004	3.012
0.502	1.506	2.51	2.008
0.502	0.502	1.004	1.506
0.502	0.502	1.004	0.502
0.502	2.008	4.518	0.502
0.502	0.502	0.502	0.502
0.502	1.004	0.502	0.502
0.502	0.502	0.502	1.004
0.502	0.502	1.004	7.028
0.502	1.004	2.51	0.502
0.502	1.004	1.506	1.004
0.502	0.502	0.502	0.502
0.502	1.004	0.502	5.522
1.004	11.546	1.004	1.506
1.004	0.502	4.016	0.502
1.506	0.502	0.502	6.526
0.502	0.502	0.502	0.502
1.004	2.51	1.506	0.502
1.004	3.012	43.674	0.502
8.534	0.502	0.502	2.008
0.502	0.502	2.51	1.506
0.502	21.586	1.004	3.514
2.008	0.502	10.542	0.502
1.004	0.502	0.502	5.02
3.514	0.502	8.534	1.004
0.502	18.574	0.502	1.506
0.502	8.032	2.008	0.502
1.506	2.008	0.502	0.502
0.502	2.008	0.502	0.502
0.502	0.502	2.008	0.502
0.502	0.502	1.506	0.502
3.012	2.008	0.502	0.502
0.502	0.502	0.502	0.502
0.502	1.506	0.502	0.502
1.004	0.502	1.004	0.502
2.008	0.502	8.032	0.502
0.502	0.502	1.506	0.502
0.502	0.502	1.004	1.004
0.502	0.502	1.004	50.702
1.506	1.004	3.514	0.502
0.502	0.502	0.502	2.51
0.502	1.004	0.502	1.004
0.502	55.22	21.084	0.502
1.506	19.578	1.004	0.502
0.502	2.008	0.502	0.502
0.502	24.096	0.502	3.514
0.502	4.518	1.004	0.502
2.008	0.502	0.502	3.012
1.004	1.004	2.51	0.502
1.004	3.514	0.502	0.502
0.502	0.502	0.502	1.004
0.502	7.53	0.502	1.004
1.004	65.26	1.506	1.004
0.502	15.06	1.506	39.658
1.004	7.028	0.502	12.55
0.502	5.522	0.502	1.004
1.506	8.032	0.502	0.502
0.502	5.522	0.502	28.614
0.502	35.642	0.502	0.502
0.502	169.174	2.51	0.502
0.502	43.674	10.542	1.004
0.502	0.502	5.02	1.004
2.51	0.502	3.012	0.502
1.004	2.51	1.506	2.008
0.502	3.012	1.004	0.502
0.502	3.012	0.502	1.004
0.502	7.53	7.028	0.502
1.004	98.392	0.502	2.008
0.502	99.396	1.004	5.02
0.502	1.004	0.502	4.518
0.502	3.514	1.004	0.502
1.506	2.51	0.502	8.032
1.506	64.758	0.502	0.502
0.502	2.008	0.502	14.558
2.51	9.036	1.004	22.59
0.502	107.93	0.502	1.506
0.502	4.016	1.004	2.51
0.502	142.066	0.502	0.502
1.004	3.012	1.004	0.502
1.506	10.542	22.088	2.51
0.502	60.742	1.506	6.526
1.506	199.796	1.004	0.502
1.506	0.502	0.502	3.514
0.502	3.012	2.008	0.502
1.506	1.506	0.502	7.028
1.004	0.502	0.502	1.506
2.51	0.502	0.502	1.506
4.016	0.502	2.51	0.502
0.502	0.502	5.522	1.004
0.502	2.008	0.502	0.502
3.012	4.016	3.514	2.008
1.004	1.506	4.518	0.502
0.502	1.506	1.506	0.502
0.502	0.502	2.008	0.502
0.502	0.502	1.506	2.008
2.51	0.502	2.51	0.502
6.526	5.02	13.052	1.506
1.506	0.502	0.502	0.502
0.502	0.502	1.506	1.506
0.502	6.526	0.502	11.044
0.502	0.502	5.522	1.004
2.008	0.502	27.61	3.012
3.514	0.502	0.502	0.502
0.502	0.502	0.502	0.502
0.502	0.502	0.502	0.502
0.502	37.65	0.502	0.502
1.506	5.522	6.526	0.502
3.514	0.502	2.51	1.004
4.518	1.506	0.502	0.502
1.004	12.55	1.506	0.502
0.502	2.008	7.028	1.004
1.004	1.004	0.502	11.044
0.502	4.016	2.008	0.502
0.502	0.502	0.502	0.502
0.502	12.048	1.506	0.502
1.506	7.028	1.004	1.004
0.502	2.008	1.004	0.502
1.506	0.502	0.502	0.502
0.502	0.502	4.518	1.004
4.016	0.502	0.502	8.032
0.502	1.004	0.502	0.502
0.502	0.502	1.506	2.008
0.502	0.502	1.004	1.506
1.004	0.502	1.506	3.012
1.004	1.004	27.61	4.518
1.004	1.004	0.502	0.502
1.004	0.502	0.502	0.502
4.518	1.506	2.51	0.502
1.004	0.502	0.502	1.004
1.004	1.004	0.502	2.008
1.004	4.518	1.004	2.51
0.502	0.502	1.004	2.008
0.502	0.502	0.502	0.502
0.502	1.004	0.502	35.14
1.004	4.518	0.502	2.008
0.502	4.016	0.502	0.502
2.008	0.502	9.036	0.502
5.02	0.502	1.004	0.502
0.502	0.502	4.518	11.044
3.012	4.016	0.502	5.02
4.518	0.502	0.502	0.502
5.02	0.502	3.012	0.502
0.502	16.064	1.004	2.008
0.502	16.566	1.506	0.502
1.004	0.502	23.092	0.502
2.51	1.506	2.008	1.004
1.004	0.502	22.59	0.502
1.004	1.004	0.502	1.004
0.502	5.522	0.502	15.562
2.008	0.502	0.502	55.22
0.502	0.502	0.502	1.004
1.004	2.008	3.514	2.008
0.502	1.004	0.502	1.004
1.004	0.502	0.502	0.502
0.502	0.502	10.542	2.51
0.502	2.51	3.012	1.004
0.502	0.502	0.502	0.502
0.502	1.004	0.502	0.502
0.502	14.558	1.004	0.502
1.004	1.506	1.506	0.502
0.502	26.104	0.502	0.502
0.502	1.004	3.012	0.502
0.502	13.052	7.028	0.502
0.502	0.502	0.502	0.502
1.004	0.502	1.506	3.514
1.004	0.502	0.502	0.502
0.502	7.028	0.502	0.502
1.506	0.502	0.502	0.502
1.004	0.502	5.02	8.534
0.502	2.008	1.004	16.566
6.526	0.502	0.502	0.502
1.004	0.502	0.502	2.008
0.502	0.502	0.502	1.004
0.502	1.004	16.064	0.502
0.502	0.502	0.502	12.55
1.004	22.59	1.004	8.534
0.502	1.506	0.502	0.502
1.004	0.502	0.502	1.004
2.008	0.502	0.502	0.502
0.502	1.506	4.016	0.502
0.502	0.502	0.502	1.004
0.502	1.506	0.502	1.004
0.502	6.526	1.004	3.514
0.502	0.502	0.502	1.004
0.502	1.506	0.502	21.586
0.502	46.184	1.506	36.144
1.506	0.502	0.502	3.012
0.502	0.502	1.004	0.502
0.502	0.502	0.502	0.502
0.502	3.012	0.502	0.502
0.502	0.502	5.522	0.502
0.502	4.016	8.032	10.04
1.004	1.004	1.004	0.502
0.502	0.502	0.502	0.502
1.004	0.502	1.004	0.502
1.004	3.514	0.502	2.008
0.502	0.502	0.502	2.51
1.004	0.502	0.502	0.502
1.004	3.012	2.51	0.502
0.502	0.502	2.008	3.514
0.502	0.502	5.02	0.502
0.502	5.522	0.502	52.208
0.502	0.502	0.502	2.51
0.502	1.004	0.502	0.502
0.502	2.008	6.526	3.012
0.502	0.502	6.024	0.502
1.506	0.502	1.004	0.502
1.004	0.502	0.502	0.502
0.502	0.502	3.514	0.502
1.506	9.036	0.502	1.004
1.004	0.502	1.004	1.506
0.502	2.008	0.502	0.502
0.502	0.502	3.012	0.502
0.502	0.502	3.012	3.514
0.502	0.502	1.004	0.502
0.502	0.502	2.51	0.502
0.502	2.008	1.506	29.116
0.502	1.004	2.51	1.506
0.502	0.502	1.004	2.51
0.502	9.036	0.502	2.51
2.51	0.502	0.502	0.502
0.502	14.056	0.502	1.004
0.502	1.004	0.502	28.112
1.004	0.502	0.502	5.522
0.502	0.502	0.502	1.004
0.502	1.004	0.502	0.502
1.506	0.502	0.502	1.506
0.502	59.738	2.51	11.546
0.502	0.502	2.51	2.008
6.526	2.51	0.502	0.502
4.518	58.232	1.004	1.004
0.502	1.004	7.028	0.502
0.502	28.112	1.004	0.502
0.502	0.502	1.004	4.518
0.502	1.506	0.502	3.012
0.502	2.51	3.514	0.502
1.506	0.502	0.502	7.53
1.004	0.502	0.502	0.502
1.004	4.016	7.028	1.004
0.502	0.502	2.008	0.502
0.502	1.506	72.79	0.502
0.502	1.004	1.004	2.008
0.502	18.574	11.546	0.502
0.502	1.004	0.502	0.502
0.502	0.502	1.506	1.004
1.004	0.502	0.502	1.004
0.502	1.506	0.502	0.502
1.506	14.056	7.53	0.502
0.502	8.534	0.502	6.024
0.502	1.506	1.506	0.502
2.51	0.502	0.502	0.502
1.506	1.004	1.004	1.004
0.502	1.506	1.004	0.502
0.502	0.502	2.008	3.012
0.502	3.514	0.502	3.012
0.502	3.514	0.502	0.502
0.502	0.502	1.004	0.502
0.502	2.51	1.506	15.562
0.502	0.502	0.502	0.502
0.502	0.502	1.004	2.008
0.502	0.502	0.502	0.502
2.008	0.502	0.502	1.506
1.004	0.502	0.502	1.004
1.004	1.004	0.502	7.53
0.502	1.004	1.004	0.502
0.502	0.502	2.008	2.51
2.008	1.004	2.51	38.654
1.506	1.506	1.506	0.502
0.502	0.502	2.51	7.53
3.012	0.502	0.502	2.008
0.502	33.132	0.502	0.502
1.004	0.502	1.004	4.016
0.502	0.502	1.004	0.502
1.004	0.502	1.004	2.008
2.008	0.502	2.008	0.502
0.502	2.51	1.004	1.004
0.502	1.004	6.526	1.004
2.008	0.502	3.012	1.004
1.004	8.032	5.522	13.052
0.502	2.51	4.016	1.004
0.502	3.012	5.522	0.502
0.502	1.004	1.004	8.032
1.506	7.028	1.004	1.506
1.004	0.502	2.51	0.502
1.506	4.518	0.502	1.506
0.502	0.502	0.502	3.514
1.004	0.502	0.502	0.502
0.502	0.502	0.502	15.06
0.502	1.004	1.004	0.502
0.502	0.502	3.012	1.004
0.502	2.51	1.004	0.502
0.502	0.502	0.502	2.008
1.004	16.566	0.502	0.502
0.502	4.016	0.502	0.502
1.004	3.514	2.008	1.004
1.004	1.004	1.004	0.502
0.502	2.008	0.502	1.506
1.004	3.012	0.502	19.578
1.506	0.502	0.502	1.506
0.502	0.502	1.004	3.514
1.004	0.502	0.502	11.546
0.502	2.008	1.004	1.506
2.008	3.012	2.51	2.008
0.502	3.012	1.004	3.012
0.502	46.184	2.51	1.004
4.016	84.336	0.502	1.506
0.502	12.55	0.502	1.004
1.004	1.506	2.51	0.502
0.502	4.016	0.502	4.518
1.506	3.514	0.502	12.55
1.004	11.044	9.036	1.004
1.506	1.506	3.514	0.502
1.004	7.53	0.502	1.004
0.502	6.024	0.502	0.502
1.004	1.506	19.076	3.012
0.502	1.004	0.502	1.004
0.502	4.016	0.502	2.008
1.004	1.004	0.502	3.514
1.506	1.506	3.012	0.502
1.004	0.502	0.502	1.004
0.502	1.506	1.004	1.004
2.51	0.502	0.502	0.502
0.502	2.008	0.502	1.004
0.502	0.502	2.51	2.51
0.502	2.008	0.502	1.004
1.004	1.506	0.502	2.008
1.506	1.004	2.008	0.502
0.502	84.336	2.51	0.502
1.004	1.004	1.004	0.502
1.004	0.502	1.506	20.08
0.502	1.004	0.502	5.522
0.502	1.004	2.008	11.044
0.502	2.008	1.506	2.51
0.502	0.502	0.502	0.502
0.502	1.004	0.502	1.004
2.008	2.51	0.502	7.53
0.502	1.004	0.502	1.506
0.502	0.502	0.502	0.502
0.502	1.004	0.502	1.004
0.502	1.004	1.004	2.008
3.012	1.004	0.502	2.008
1.004	0.502	1.004	0.502
1.004	0.502	1.004	10.542
0.502	2.51	0.502	0.502
0.502	0.502	0.502	4.016
0.502	3.012	0.502	0.502
1.004	2.008	0.502	10.542
0.502	2.008	1.004	1.004
2.51	5.02	0.502	12.048
1.004	2.008	5.522	21.084
2.51	0.502	2.008	2.51
0.502	0.502	3.012	0.502
3.012	1.506	0.502	0.502
0.502	1.004	0.502	5.02
0.502	24.096	0.502	1.004
0.502	0.502	4.518	28.614
0.502	0.502	1.004	0.502
0.502	1.506	2.51	1.506
1.004	0.502	0.502	0.502
1.506	3.012	1.506	0.502
0.502	8.032	0.502	2.51
0.502	1.506	0.502	5.522
2.008	0.502	1.506	0.502
0.502	6.526	2.008	0.502
0.502	1.004	1.004	2.008
0.502	0.502	4.016	0.502
0.502	1.506	9.538	34.136
0.502	9.538	2.008	3.514
0.502	0.502	1.004	1.004
0.502	1.004	1.004	0.502
0.502	0.502	5.02	0.502
0.502	1.506	0.502	0.502
0.502	1.004	3.514	4.016
1.004	0.502	0.502	1.506
1.004	0.502	1.004	0.502
1.004	1.004	1.004	1.004
2.008	0.502	0.502	1.506
1.004	0.502	0.502	8.534
0.502	0.502	0.502	1.506
0.502	3.514	1.004	1.506
1.004	1.004	1.004	2.008
0.502	0.502	4.016	0.502
0.502	0.502	1.506	1.004
1.004	2.51	1.004	1.004
0.502	0.502	0.502	0.502
0.502	2.51	1.004	0.502
0.502	0.502	0.502	4.016
0.502	2.51	0.502	0.502
1.004	3.012	0.502	3.514
1.004	0.502	0.502	0.502
0.502	0.502	2.008	1.506
0.502	0.502	21.084	24.598
0.502	1.004	6.526	2.008
1.004	3.514	0.502	0.502
0.502	0.502	21.586	16.566
3.012	2.008	1.004	0.502
0.502	2.51	1.004	3.012
0.502	0.502	0.502	2.51
0.502	3.012	1.004	4.016
0.502	0.502	2.008	1.004
1.506	4.518	0.502	0.502
3.012	0.502	3.012	16.566
0.502	0.502	1.004	9.538
0.502	0.502	0.502	2.008
0.502	1.004	0.502	3.012
0.502	0.502	0.502	1.004
1.506	1.506	1.004	10.04
1.004	0.502	1.004	0.502
1.004	17.068	0.502	1.004
0.502	0.502	0.502	1.004
0.502	10.542	2.008	2.008
0.502	0.502	0.502	20.08
3.012	12.55	2.008	2.008
0.502	2.51	0.502	0.502
1.004	0.502	0.502	0.502
1.004	1.004	0.502	23.594
0.502	1.004	12.048	1.506
0.502	3.514	0.502	1.506
0.502	0.502	1.506	1.004
1.506	0.502	3.012	0.502
1.004	0.502	1.506	0.502
3.012	4.518	1.004	1.004
2.008	2.51	1.004	2.008
0.502	1.506	1.506	0.502
0.502	0.502	1.004	1.506
1.004	0.502	0.502	1.004
3.012	0.502	0.502	5.522
0.502	0.502	1.506	0.502
1.004	1.004	8.032	0.502
0.502	1.506	0.502	3.514
0.502	0.502	0.502	3.012
1.004	2.51	6.526	66.766
0.502	0.502	0.502	0.502
0.502	0.502	2.51	0.502
1.506	0.502	0.502	5.522
0.502	4.016	4.016	0.502
0.502	1.004	1.004	0.502
2.51	1.004	0.502	0.502
0.502	0.502	0.502	3.514
1.004	0.502	0.502	1.004
0.502	0.502	1.004	1.004
0.502	0.502	1.004	1.004
0.502	1.004	0.502	0.502
1.004	3.514	0.502	1.004
0.502	22.59	0.502	1.004
1.506	1.506	0.502	0.502
2.008	2.51	0.502	1.004
0.502	0.502	0.502	3.514
0.502	0.502	0.502	0.502
1.004	1.004	3.514	2.008
1.004	0.502	3.514	9.036
1.004	5.522	0.502	0.502
0.502	0.502	0.502	1.506
0.502	0.502	0.502	2.008
3.012	0.502	2.51	5.522
0.502	0.502	0.502	1.004
1.004	0.502	1.004	4.518
0.502	0.502	0.502	1.004
1.506	0.502	0.502	1.004
0.502	11.044	0.502	0.502
0.502	0.502	0.502	1.004
0.502	11.044	4.518	0.502
0.502	0.502	4.518	0.502
0.502	0.502	5.522	7.028
0.502	1.004	0.502	1.004
0.502	0.502	10.04	0.502
0.502	0.502	14.056	1.004
0.502	2.008	7.028	0.502
0.502	0.502	1.004	0.502
0.502	0.502	1.506	0.502
0.502	0.502	1.004	0.502
0.502	0.502	1.004	1.506
1.004	0.502	0.502	1.004
0.502	0.502	0.502	0.502
0.502	4.016	0.502	0.502
1.004	0.502	0.502	0.502
0.502	1.004	0.502	2.008
1.506	0.502	4.016	1.506
0.502	0.502	0.502	5.522
1.004	0.502	0.502	1.506
0.502	0.502	0.502	1.004
1.004	0.502	4.016	0.502
1.506	0.502	0.502	2.008
0.502	0.502	0.502	6.526
1.004	0.502	0.502	5.522
0.502	0.502	0.502	70.782
1.506	3.514	1.004	1.004
0.502	8.534	0.502	7.028
0.502	0.502	6.526	1.004
0.502	0.502	0.502	3.012
1.506	1.004	1.004	10.542
1.004	6.526	0.502	0.502
5.522	3.012	0.502	0.502
0.502	1.004	1.004	0.502
0.502	0.502	0.502	0.502
0.502	1.506	0.502	2.008
2.51	1.004	0.502	3.012
0.502	0.502	0.502	0.502
3.012	0.502	0.502	0.502
0.502	0.502	0.502	5.522
0.502	6.526	0.502	0.502
0.502	0.502	0.502	4.016
3.012	0.502	4.518	0.502
0.502	110.942	18.574	1.004
0.502	0.502	1.004	0.502
3.012	19.076	1.004	3.514
1.506	0.502	0.502	1.004
2.008	0.502	0.502	0.502
0.502	0.502	0.502	0.502
2.51	17.068	8.032	5.02
0.502	0.502	1.004	5.02
4.016	0.502	0.502	2.008
1.004	0.502	3.012	2.008
0.502	1.004	1.506	0.502
1.004	4.518	0.502	2.008
4.518	1.004	0.502	1.004
0.502	1.004	16.064	1.004
0.502	0.502	0.502	0.502
1.506	0.502	0.502	1.004
0.502	0.502	3.012	0.502
0.502	4.518	2.008	8.032
1.004	0.502	0.502	11.546
0.502	0.502	0.502	0.502
0.502	8.032	1.506	0.502
2.008	1.004	1.506	20.08
0.502	2.008	2.008	77.308
1.506	0.502	0.502	0.502
0.502	11.546	4.016	40.16
0.502	1.004	0.502	3.514
2.008	1.004	0.502	1.004
1.004	0.502	0.502	8.032
0.502	0.502	0.502	0.502
0.502	1.506	0.502	1.004
0.502	0.502	0.502	2.008
0.502	1.506	0.502	3.514
0.502	0.502	0.502	1.004
1.004	0.502	1.004	1.506
3.514	1.506	1.004	24.598
0.502	4.016	0.502	0.502
0.502	0.502	2.51	1.004
0.502	0.502	0.502	1.506
1.506	0.502	1.506	25.602
0.502	0.502	0.502	1.004
2.51	1.004	0.502	0.502
0.502	2.51	4.016	5.522
1.506	0.502	1.004	2.008
0.502	1.004	0.502	1.004
0.502	1.004	1.506	0.502
0.502	0.502	0.502	1.004
0.502	10.04	0.502	13.052
0.502	0.502	7.028	0.502
1.506	0.502	1.506	3.012
4.518	0.502	0.502	6.526
1.506	0.502	23.092	1.004
2.008	0.502	0.502	3.012
1.004	0.502	9.538	0.502
0.502	1.004	3.012	0.502
0.502	1.004	1.506	0.502
1.506	0.502	1.506	0.502
1.004	0.502	17.57	0.502
2.008	17.57	0.502	6.526
0.502	0.502	0.502	2.51
0.502	1.004	0.502	0.502
0.502	6.526	1.004	1.004
0.502	0.502	1.506	0.502
0.502	0.502	1.004	0.502
2.008	0.502	1.004	10.542
0.502	0.502	0.502	0.502
1.004	1.004	0.502	1.506
0.502	1.506	0.502	1.004
1.004	1.506	2.008	0.502
0.502	0.502	0.502	0.502
0.502	0.502	0.502	0.502
1.004	0.502	0.502	0.502
3.514	1.004	0.502	2.51
0.502	0.502	0.502	0.502
0.502	0.502	0.502	2.008
0.502	0.502	0.502	2.51
0.502	9.538	0.502	2.51
0.502	0.502	3.514	0.502
0.502	0.502	0.502	0.502
0.502	0.502	2.008	1.004
1.004	0.502	0.502	0.502
0.502	0.502	1.506	0.502
1.506	0.502	0.502	0.502
0.502	0.502	0.502	6.024
2.008	0.502	0.502	2.51
0.502	0.502	1.004	0.502
0.502	0.502	0.502	0.502
1.004	3.012	0.502	2.51
1.004	1.506	0.502	6.526
3.012	1.506	0.502	0.502
0.502	0.502	0.502	0.502
0.502	0.502	1.004	1.004
0.502	0.502	0.502	1.004
4.016	1.004	0.502	0.502
0.502	3.012	4.016	2.008
0.502	0.502	0.502	0.502
0.502	0.502	24.096	0.502
0.502	54.718	0.502	2.008
0.502	13.554	1.506	1.004
0.502	0.502	0.502	1.004
2.51	7.028	0.502	1.506
0.502	0.502	1.004	0.502
8.534	11.044	0.502	0.502
0.502	0.502	9.538	14.056
0.502	1.004	0.502	0.502
1.004	3.012	0.502	0.502
0.502	4.016	8.032	5.02
0.502	1.004	0.502	0.502
1.004	1.004	1.506	5.02
0.502	24.598	2.008	1.004
0.502	0.502	0.502	5.02
0.502	0.502	0.502	8.032
1.004	0.502	1.004	22.59
4.518	0.502	4.016	29.618
0.502	12.048	0.502	0.502
2.008	1.506	3.514	0.502
0.502	0.502	0.502	0.502
1.004	0.502	0.502	0.502
0.502	2.008	1.004	1.004
1.506	0.502	0.502	2.008
0.502	0.502	1.506	4.518
0.502	1.004	0.502	1.506
2.008	0.502	3.012	2.51
0.502	0.502	0.502	0.502
0.502	8.534	1.506	1.004
0.502	0.502	0.502	0.502
0.502	0.502	2.51	0.502
0.502	0.502	0.502	1.506
1.004	0.502	0.502	6.526
0.502	1.004	0.502	2.008
0.502	0.502	1.004	1.506
1.506	0.502	0.502	0.502
0.502	0.502	0.502	4.016
2.51	0.502	0.502	0.502
2.51	0.502	10.04	4.016
0.502	3.514	0.502	0.502
1.004	0.502	1.004	1.506
0.502	19.578	1.004	2.008
6.024	5.02	0.502	1.004
0.502	2.008	0.502	1.004
0.502	0.502	0.502	0.502
1.004	0.502	0.502	2.008
0.502	0.502	0.502	1.004
1.004	1.004	0.502	20.582
0.502	1.004	0.502	4.016
0.502	0.502	1.004	0.502
1.004	0.502	0.502	0.502
1.004	2.51	1.506	1.004
1.506	0.502	0.502	10.04
1.506	1.506	0.502	1.004
1.004	0.502	1.004	6.024
0.502	0.502	0.502	0.502
0.502	0.502	0.502	0.502
1.004	1.004	0.502	0.502
1.506	3.012	1.004	0.502
0.502	0.502	1.506	0.502
0.502	0.502	0.502	0.502
1.004	4.518	0.502	1.506
0.502	1.004	0.502	0.502
0.502	0.502	0.502	0.502
1.004	0.502	0.502	0.502
1.004	0.502	1.004	0.502
1.004	0.502	0.502	0.502
1.004	0.502	0.502	0.502
1.004	2.51	0.502	1.506
0.502	0.502	0.502	0.502
0.502	0.502	0.502	0.502
2.008	1.004	1.004	1.506
1.004	1.004	1.004	0.502
0.502	0.502	0.502	1.506
1.004	0.502	0.502	1.506
1.004	1.004	3.514	0.502
4.016	0.502	0.502	0.502
1.506	4.016	0.502	0.502
3.012	0.502	0.502	0.502
0.502	0.502	0.502	0.502
1.004	1.506	0.502	6.024
0.502	1.004	0.502	0.502
0.502	0.502	0.502	37.65
1.004	0.502	0.502	0.502
0.502	1.506	2.008	7.028
0.502	1.004	4.016	3.514
0.502	0.502	0.502	1.506
1.506	0.502	0.502	0.502
1.004	0.502	0.502	3.012
1.004	46.686	0.502	0.502
0.502	0.502	1.506	0.502
0.502	1.004	0.502	0.502
1.506	1.506	0.502	1.004
1.506	0.502	1.506	7.028
0.502	0.502	4.016	2.51
0.502	1.004	0.502	0.502
0.502	1.004	2.51	0.502
0.502	0.502	0.502	1.004
1.004	0.502	2.008	2.008
0.502	1.004	5.522	0.502
0.502	1.506	1.004	2.51
2.51	0.502	0.502	0.502
0.502	0.502	0.502	3.012
0.502	0.502	0.502	1.004
5.02	0.502	0.502	0.502
0.502	1.004	0.502	0.502
0.502	0.502	0.502	21.084
0.502	0.502	0.502	6.024
6.526	0.502	0.502	1.004
0.502	0.502	0.502	0.502
0.502	0.502	0.502	0.502
1.004	6.526	0.502	2.51
1.004	0.502	0.502	14.558
0.502	0.502	1.004	0.502
0.502	1.506	0.502	3.012
0.502	0.502	0.502	4.016
0.502	0.502	0.502	0.502
0.502	0.502	2.008	0.502
0.502	5.522	0.502	1.004
0.502	0.502	0.502	16.566
0.502	2.008	1.004	15.562
1.004	0.502	1.004	19.076
0.502	0.502	3.012	48.694
1.506	0.502	0.502	1.004
0.502	0.502	0.502	1.004
0.502	0.502	0.502	0.502
0.502	0.502	0.502	3.514
0.502	0.502	0.502	3.012
1.506	0.502	1.004	9.036
1.004	1.004	0.502	2.008
0.502	1.506	0.502	9.036
1.506	0.502	0.502	6.526
0.502	4.016	1.506	0.502
0.502	1.004	12.55	3.012
0.502	0.502	0.502	0.502
0.502	1.004	1.004	1.004
7.53	0.502	1.506	3.514
0.502	2.008	0.502	0.502
0.502	1.506	1.004	1.004
1.506	0.502	0.502	1.004
0.502	1.004	2.008	3.514
0.502	0.502	0.502	1.506
0.502	0.502	0.502	21.586
0.502	0.502	17.57	2.51
0.502	0.502	1.004	0.502
0.502	1.004	1.506	7.028
0.502	2.008	0.502	0.502
2.51	1.004	0.502	6.024
0.502	0.502	0.502	10.542
0.502	2.008	0.502	0.502
1.004	0.502	0.502	0.502
0.502	0.502	1.004	1.506
0.502	0.502	0.502	0.502
0.502	0.502	1.004	1.004
0.502	0.502	0.502	0.502
2.008	0.502	1.506	7.53
1.506	0.502	0.502	0.502
0.502	0.502	0.502	0.502
1.506	1.004	1.004	3.514
0.502	0.502	0.502	0.502
0.502	3.012	0.502	0.502
0.502	1.506	0.502	2.51
7.53	0.502	0.502	0.502
1.004	0.502	0.502	0.502
0.502	3.012	1.004	0.502
0.502	0.502	0.502	0.502
1.506	0.502	1.506	0.502
0.502	0.502	0.502	0.502
0.502	0.502	0.502	0.502
2.51	1.506	2.51	0.502
0.502	2.008	0.502	2.008
87.348	0.502	0.502	1.004
1.506	1.004	1.004	2.008
0.502	0.502	0.502	0.502
1.004	1.506	1.004	20.582
0.502	0.502	0.502	0.502
1.506	0.502	0.502	0.502
0.502	0.502	0.502	1.004
0.502	5.02	0.502	0.502
0.502	0.502	0.502	0.502
1.004	0.502	0.502	0.502
0.502	0.502	1.506	1.506
0.502	12.55	0.502	0.502
1.004	0.502	0.502	1.506
0.502	0.502	1.506	2.008
2.008	4.016	1.004	8.534
0.502	2.51	0.502	1.004
1.506	0.502	1.004	1.004
0.502	0.502	0.502	1.506
0.502	1.004	1.506	3.012
0.502	0.502	2.51	0.502
1.004	0.502	2.008	0.502
0.502	1.506	5.522	6.024
3.514	3.514	3.012	0.502
0.502	0.502	6.024	1.506
0.502	0.502	0.502	9.036
0.502	0.502	2.51	12.048
0.502	0.502	0.502	0.502
1.506	0.502	0.502	0.502
0.502	0.502	0.502	2.008
1.506	0.502	0.502	0.502
0.502	0.502	0.502	1.004
1.506	3.514	0.502	4.518
0.502	0.502	2.008	1.506
0.502	0.502	1.004	2.008
2.008	30.12	1.506	0.502
4.016	2.008	0.502	0.502
0.502	4.016	0.502	3.514
0.502	0.502	1.004	6.024
0.502	0.502	0.502	14.056
2.008	1.004	0.502	0.502
0.502	0.502	1.506	2.51
0.502	4.016	1.004	0.502
3.012	1.506	0.502	0.502
0.502	0.502	0.502	1.506
5.522	0.502	2.008	0.502
0.502	0.502	0.502	4.518
0.502	0.502	0.502	3.514
0.502	0.502	0.502	0.502
0.502	19.578	1.004	0.502
1.004	3.012	0.502	0.502
1.004	0.502	0.502	2.008
0.502	1.004	1.004	0.502
0.502	0.502	0.502	0.502
1.506	2.51	0.502	1.506
0.502	3.012	0.502	1.004
0.502	17.068	1.506	3.012
0.502	0.502	0.502	6.024
0.502	0.502	0.502	0.502
0.502	0.502	2.008	13.052
1.506	1.506	0.502	3.012
1.506	0.502	0.502	0.502
1.004	0.502	0.502	0.502
0.502	0.502	0.502	3.514
1.506	13.052	4.016	0.502
1.506	1.004	0.502	3.514
0.502	1.004	1.506	5.522
0.502	2.008	0.502	0.502
1.004	0.502	1.004	0.502
1.004	0.502	0.502	1.004
1.506	0.502	1.004	0.502
0.502	7.028	0.502	0.502
1.004	0.502	0.502	8.534
1.004	1.004	0.502	1.004
0.502	0.502	0.502	1.506
2.51	0.502	0.502	2.008
0.502	1.004	0.502	24.598
0.502	1.506	0.502	2.008
0.502	0.502	0.502	0.502
0.502	0.502	0.502	0.502
0.502	0.502	2.008	0.502
0.502	1.004	0.502	0.502
0.502	45.18	3.012	3.012
1.506	1.004	0.502	1.506
0.502	1.004	0.502	2.51
0.502	58.734	1.004	3.514
0.502	2.008	0.502	2.008
2.008	6.024	0.502	0.502
0.502	1.004	17.068	2.008
0.502	1.004	0.502	0.502
0.502	11.546	0.502	0.502
0.502	1.004	0.502	0.502
0.502	1.004	1.506	1.004
0.502	2.008	0.502	1.506
0.502	1.506	1.004	2.008
1.506	0.502	0.502	11.546
0.502	1.004	0.502	0.502
1.004	0.502	0.502	7.028
2.008	1.004	0.502	22.088
2.51	0.502	0.502	3.514
1.004	3.012	0.502	1.506
1.506	0.502	0.502	2.51
4.518	1.004	0.502	0.502
8.032	0.502	1.004	17.57
1.506	2.51	1.004	1.506
0.502	48.694	0.502	0.502
1.004	0.502	0.502	0.502
2.008	0.502	1.506	0.502
0.502	0.502	0.502	2.008
0.502	7.028	0.502	0.502
0.502	0.502	0.502	1.004
2.008	0.502	0.502	0.502
1.004	0.502	0.502	0.502
0.502	0.502	0.502	2.008
0.502	2.51	1.506	0.502
0.502	3.514	1.506	3.012
27.108	1.506	1.004	1.004
0.502	0.502	2.51	0.502
1.506	6.024	0.502	0.502
1.004	2.51	1.004	1.004
0.502	6.526	2.008	0.502
1.506	1.004	1.506	1.004
0.502	0.502	1.004	0.502
0.502	1.004	2.008	0.502
2.008	5.02	0.502	0.502
0.502	2.51	0.502	1.004
2.51	2.008	1.506	2.51
2.008	1.004	0.502	1.004
0.502	0.502	4.016	0.502
1.004	11.546	0.502	7.028
3.012	0.502	1.004	0.502
0.502	1.506	1.004	0.502
5.02	2.008	3.514	1.004
0.502	0.502	1.004	8.032
0.502	0.502	1.506	0.502
1.004	2.51	0.502	0.502
0.502	2.008	5.02	7.53
0.502	2.51	0.502	3.012
2.008	0.502	0.502	3.514
1.004	4.016	0.502	0.502
0.502	0.502	11.044	6.024
0.502	3.514	0.502	0.502
0.502	1.506	0.502	2.008
1.004	0.502	1.004	0.502
2.008	0.502	8.032	1.506
	2.51	2.51	4.016
	0.502	1.506	0.502
	0.502	12.55	0.502
	2.008	0.502	0.502
	1.506	1.004	1.004
	0.502	0.502	3.012
	4.518	0.502	0.502
	0.502	2.008	0.502
	1.506	0.502	1.506
	0.502	0.502	0.502
	0.502	0.502	1.004
	2.008	3.514	0.502
	2.51	0.502	0.502
	0.502	1.004	0.502
	0.502	0.502	22.59
	0.502	0.502	9.036
	0.502	0.502	42.168
	0.502	0.502	1.506
	0.502	1.004	1.506
	4.016	1.004	4.016
	0.502	1.004	1.506
	0.502	0.502	6.526
	0.502	0.502	7.028
	0.502	1.004	18.574
	3.514	1.004	1.004
	0.502	1.506	0.502
	0.502	1.004	16.064
	1.506	1.506	2.008
	1.506	4.518	74.798
	0.502	0.502	12.048
	1.004	0.502	18.072
	1.506	0.502	3.012
	2.51	0.502	21.084
	6.024	0.502	13.554
	1.004	0.502	5.522
	0.502	0.502	12.048
	33.634	2.51	51.706
	0.502	1.004	0.502
	0.502	0.502	1.506
	0.502	1.004	0.502
	1.506	0.502	7.53
	2.008	1.506	12.048
	0.502	0.502	0.502
	0.502	0.502	7.028
	0.502	0.502	5.02
	0.502	0.502	4.518
	0.502	0.502	1.004
	1.004	1.506	3.514
	0.502	1.004	64.256
	7.028	0.502	13.052
	0.502	0.502	1.004
	0.502	0.502	0.502
	3.514	0.502	58.232
	0.502	0.502	31.626
	0.502	0.502	200.298
	0.502	2.008	44.176
	0.502	1.004	6.526
	0.502	0.502	5.02
	1.506	0.502	0.502
	0.502	0.502	0.502
	0.502	0.502	3.514
	0.502	0.502	12.048
	0.502	1.004	1.506
	0.502	1.506	7.53
	6.526	0.502	2.008
	0.502	0.502	21.084
	4.016	1.506	0.502
	0.502	0.502	33.132
	1.004	0.502	1.004
	1.004	0.502	1.004
	0.502	0.502	0.502
	7.53	1.004	4.518
	4.518	0.502	0.502
	0.502	3.012	3.514
	0.502	0.502	0.502
	0.502	0.502	4.016
	1.004	1.004	36.646
	0.502	0.502	1.004
	13.554	2.008	10.04
	0.502	0.502	3.514
	2.008	0.502	12.048
	0.502	0.502	9.036
	2.51	1.506	7.53
	1.004	0.502	1.004
	0.502	0.502	17.068
	18.574	1.004	0.502
	1.506	0.502	1.004
	0.502	0.502	31.124
	1.506	0.502	1.004
	0.502	0.502	19.578
	0.502	0.502	15.06
	1.506	0.502	1.004
	3.514	0.502	41.164
	0.502	2.008	8.032
	1.004	0.502	18.072
	3.514	1.004	6.024
	15.562	1.004	32.63
	1.004	0.502	2.008
	1.004	2.51	1.004
	1.004	0.502	5.522
	2.008	0.502	3.514
	0.502	1.004	24.598
	0.502	2.51	55.22
	0.502	0.502	0.502
	0.502	0.502	12.55
	0.502	0.502	28.112
	1.004	0.502	130.018
	0.502	0.502	0.502
	2.51	0.502	17.068
	0.502	2.008	0.502
	1.506	1.004	14.056
	0.502	0.502	1.004
	0.502	1.004	3.012
	15.06	1.004	0.502
	2.51	0.502	1.004
	0.502	0.502	7.028
	0.502	1.004	9.538
	1.004	1.004	1.004
	0.502	0.502	1.506
	0.502	1.506	2.008
	0.502	0.502	7.53
	1.004	0.502	0.502
	3.012	0.502	3.514
	0.502	0.502	3.012
	0.502	0.502	1.004
	0.502	1.004	3.012
	33.634	0.502	1.506
	3.514	6.024	19.076
	1.004	0.502	6.024
	1.506	0.502	2.008
	1.004	1.506	21.084
	2.008	0.502	9.538
	2.51	1.004	1.004
	1.506	6.024	1.506
	0.502	1.506	0.502
	5.522	0.502	0.502
	0.502	0.502	2.51
	2.008	0.502	0.502
	0.502	0.502	0.502
	1.004	0.502	0.502
	2.008	0.502	1.004
	9.538	0.502	6.526
	3.514	0.502	0.502
	2.51	2.008	0.502
	1.506	0.502	0.502
	1.004	0.502	0.502
	1.004	1.506	0.502
	0.502	1.004	0.502
	1.004	1.004	0.502
	1.004	0.502	8.032
	1.004	1.004	1.004
	0.502	2.008	1.004
	0.502	0.502	0.502
	2.008	1.506	0.502
	12.048	0.502	0.502
	0.502	0.502	0.502
	1.004	1.004	0.502
	0.502	0.502	3.012
	0.502	0.502	0.502
	2.51	0.502	3.012
	1.506	0.502	1.004
	1.004	0.502	11.044
	0.502	0.502	0.502
	0.502	0.502	0.502
	0.502	2.008	15.562
	0.502	0.502	4.016
	0.502	0.502	2.51
	0.502	0.502	0.502
	0.502	0.502	0.502
	1.004	0.502	32.63
	5.522	0.502	0.502
	0.502	0.502	2.51
	0.502	0.502	1.004
	1.506	0.502	1.004
	1.004	0.502	0.502
	0.502	1.506	1.506
	0.502	0.502	6.024
	0.502	0.502	0.502
	1.004	1.004	5.522
	0.502	0.502	3.514
	2.008	0.502	5.522
	0.502	0.502	1.506
	15.06	0.502	1.506
	4.016	2.51	1.506
	1.004	1.004	2.008
	19.076	0.502	1.506
	0.502	3.514	2.008
	1.004	1.004	16.064
	14.056	0.502	2.008
	3.012	0.502	3.514
	0.502	0.502	0.502
	1.506	0.502	1.004
	0.502	3.514	5.02
	0.502	1.004	0.502
	1.004	0.502	0.502
	7.028	0.502	0.502
	1.506	0.502	1.004
	20.08	0.502	0.502
	2.008	0.502	0.502
	1.004	1.506	0.502
	13.554	0.502	1.506
	0.502	0.502	0.502
	0.502	0.502	3.012
	0.502	0.502	1.004
	1.004	0.502	1.004
	0.502	0.502	0.502
	7.028	1.004	1.506
	2.008	0.502	1.506
	0.502	0.502	4.016
	4.016	1.506	0.502
	1.004	0.502	0.502
	5.02	0.502	10.04
	3.514	0.502	4.518
	2.008	0.502	0.502
	1.004	0.502	1.506
	3.012	4.016	1.004
	5.522	1.506	0.502
	4.016	2.51	0.502
	0.502	0.502	1.506
	7.028	0.502	0.502
	1.004	0.502	1.004
	0.502	0.502	0.502
	44.678	0.502	1.506
	1.004	0.502	2.008
	0.502	0.502	0.502
	0.502	1.004	1.506
	0.502	0.502	19.076
	0.502	0.502	4.016
	0.502	0.502	1.004
	0.502	2.51	1.506
	2.51	3.012	0.502
	1.004	0.502	0.502
	0.502	0.502	0.502
	6.526	0.502	0.502
	1.506	0.502	0.502
	6.526	1.004	8.032
	0.502	0.502	0.502
	6.526	3.012	0.502
	76.806	0.502	5.02
	0.502	1.004	1.506
	1.506	1.004	1.506
	0.502	0.502	0.502
	2.51	1.004	0.502
	0.502	1.004	12.55
	0.502	0.502	0.502
	0.502	0.502	0.502
	0.502	0.502	0.502
	0.502	0.502	0.502
	5.02	0.502	0.502
	1.004	1.506	0.502
	1.004	0.502	1.004
	18.574	0.502	2.51
	1.004	0.502	0.502
	0.502	1.506	1.004
	36.144	1.004	3.012
	5.02	1.506	6.024
	1.004	0.502	1.506
	0.502	2.51	1.506
	2.008	0.502	7.53
	1.004	2.51	0.502
	2.008	1.004	0.502
	2.008	0.502	2.51
	0.502	1.004	0.502
	0.502	0.502	0.502
	0.502	0.502	0.502
	0.502	0.502	1.506
	3.012	0.502	2.51
	3.514	0.502	2.008
	0.502	1.004	7.53
	1.506	0.502	1.506
	1.004	0.502	1.506
	0.502	0.502	0.502
	1.506	1.004	1.506
	4.016	0.502	0.502
	1.506	0.502	0.502
	1.506	0.502	5.02
	3.514	2.51	0.502
	3.514	0.502	0.502
	1.506	0.502	0.502
	0.502	0.502	0.502
	0.502	0.502	2.51
	0.502	0.502	2.008
	2.51	0.502	1.004
	7.028	1.004	0.502
	20.08	0.502	1.004
	0.502	0.502	0.502
	0.502	0.502	0.502
	0.502	3.012	11.044
	1.506	0.502	7.028
	2.008	1.506	0.502
	1.506	1.506	0.502
	1.004	0.502	2.51
	0.502	0.502	0.502
	2.51	0.502	0.502
	0.502	1.506	0.502
	1.506	0.502	0.502
	1.004	0.502	5.02
	0.502	1.004	1.004
	7.028	2.51	0.502
	2.51	0.502	0.502
	0.502	1.004	0.502
	2.008	0.502	1.004
	0.502	0.502	0.502
	0.502	0.502	1.004
	8.032	0.502	4.016
	1.004	0.502	4.016
	0.502	2.51	8.534
	0.502	0.502	0.502
	0.502	0.502	1.506
	1.506	4.518	0.502
	0.502	0.502	0.502
	2.008	0.502	7.028
	0.502	0.502	0.502
	40.16	0.502	0.502
	3.012	2.008	0.502
	1.506	1.004	2.008
	0.502	0.502	3.012
	1.004	1.004	0.502
	9.036	0.502	0.502
	0.502	0.502	0.502
	1.004	2.51	0.502
	0.502	1.004	0.502
	0.502	1.004	1.004
	4.016	0.502	0.502
	0.502	1.506	5.522
	2.51	3.514	0.502
	0.502	5.522	85.842
	1.004	0.502	1.004
	0.502	3.012	5.522
	0.502	0.502	0.502
	2.008	0.502	11.546
	0.502	0.502	0.502
	1.004	0.502	6.024
	1.004	0.502	7.028
	1.004	0.502	9.036
	0.502	0.502	0.502
	0.502	1.004	5.02
	0.502	4.518	2.008
	1.004	0.502	9.538
	1.004	0.502	0.502
	1.506	1.004	0.502
	3.514	0.502	0.502
	1.506	1.506	0.502
	2.51	0.502	2.008
	5.02	0.502	1.004
	2.51	1.004	0.502
	1.004	0.502	4.518
	2.51	0.502	1.506
	0.502	2.51	0.502
	3.514	3.514	2.008
	0.502	0.502	3.012
	2.008	1.004	6.526
	1.506	1.004	0.502
	0.502	11.546	10.542
	0.502	0.502	0.502
	2.51	0.502	20.08
	0.502	0.502	2.008
	3.012	0.502	4.016
	1.004	0.502	2.51
	1.506	0.502	1.506
	11.546	0.502	2.51
	2.008	0.502	1.506
	0.502	3.514	3.012
	2.51	0.502	2.008
	0.502	1.004	10.04
	2.008	0.502	2.008
	0.502	0.502	5.02
	1.004	0.502	2.008
	0.502	0.502	1.004
	6.526	6.024	0.502
	5.02	0.502	1.506
	0.502	0.502	0.502
	1.004	2.51	1.004
	5.02	0.502	0.502
	0.502	0.502	0.502
	0.502	0.502	1.004
	0.502	0.502	37.148
	1.004	0.502	1.506
	0.502	0.502	2.51
	0.502	0.502	0.502
	0.502	0.502	1.004
	1.506	0.502	0.502
	1.004	0.502	1.506
	5.02	0.502	1.004
	1.506	0.502	3.514
	0.502	0.502	0.502
	0.502	0.502	1.506
	2.008	0.502	0.502
	0.502	0.502	0.502
	0.502	1.004	2.51
	1.506	1.004	1.506
	2.51	2.008	0.502
	0.502	0.502	0.502
	0.502	0.502	2.008
	1.004	0.502	1.004
	18.574	1.004	0.502
	0.502	8.534	9.036
	3.514	1.004	1.506
	0.502	0.502	0.502
	1.004	0.502	9.538
	0.502	0.502	2.51
	0.502	3.012	0.502
	0.502	0.502	0.502
	0.502	21.586	2.008
	7.028	0.502	1.004
	0.502	1.004	1.004
	1.506	1.004	0.502
	0.502	0.502	2.008
	5.522	0.502	1.004
	0.502	2.51	0.502
	0.502	0.502	6.024
	0.502	1.004	2.51
	3.514	0.502	0.502
	53.212	0.502	3.012
	0.502	0.502	0.502
	0.502	0.502	0.502
	10.04	1.506	0.502
	15.06	2.008	0.502
	0.502	0.502	0.502
	1.004	3.514	0.502
	0.502	0.502	1.004
	1.004	0.502	0.502
	0.502	1.506	1.004
	0.502	0.502	7.53
	0.502	0.502	0.502
	2.008	1.004	0.502
	1.004	0.502	4.016
	0.502	6.526	9.538
	1.004	0.502	0.502
	3.012	0.502	11.044
	0.502	0.502	0.502
	0.502	0.502	0.502
	1.506	2.008	0.502
	5.02	4.518	20.582
	0.502	0.502	2.008
	5.02	1.004	0.502
	0.502	0.502	2.008
	1.004	2.51	2.008
	0.502	0.502	1.506
	2.51	1.004	12.55
	3.012	0.502	1.004
	3.012	1.004	3.012
	0.502	0.502	13.554
	0.502	1.004	1.506
	0.502	0.502	2.51
	3.514	4.016	0.502
	4.518	0.502	1.004
	3.012	1.004	1.506
	0.502	0.502	0.502
	1.004	2.008	3.012
	36.144	1.506	33.132
	3.012	0.502	0.502
	0.502	1.004	0.502
	50.2	0.502	0.502
	0.502	0.502	0.502
	0.502	1.004	0.502
	0.502	0.502	2.008
	0.502	5.522	0.502
	0.502	0.502	0.502
	0.502	1.506	0.502
	1.004	3.012	0.502
	1.004	0.502	0.502
	1.004	1.004	1.004
	0.502	0.502	0.502
	0.502	1.004	0.502
	0.502	0.502	0.502
	0.502	0.502	0.502
	19.578	2.008	0.502
	0.502	4.518	0.502
	0.502	8.534	0.502
	0.502	3.012	1.004
	0.502	0.502	3.012
	0.502	1.004	5.02
	2.51	0.502	0.502
	0.502	0.502	4.518
	1.004	0.502	0.502
	0.502	2.008	0.502
	0.502	0.502	1.004
	1.506	0.502	9.036
	0.502	2.008	0.502
	3.514	0.502	0.502
	1.004	1.004	0.502
	0.502	0.502	2.008
	2.008	0.502	1.506
	0.502	2.008	0.502
	10.542	0.502	2.008
	0.502	1.506	13.554
	55.722	0.502	25.602
	1.004	0.502	1.004
	0.502	1.506	57.73
	19.076	0.502	0.502
	7.53	3.012	0.502
	0.502	0.502	0.502
	1.004	1.506	0.502
	0.502	0.502	20.08
	4.016	1.506	1.004
	0.502	1.004	1.004
	58.232	0.502	2.51
	0.502	4.016	3.012
	0.502	0.502	1.004
	1.004	0.502	20.582
	0.502	1.004	0.502
	2.008	0.502	30.12
	1.004	1.004	2.51
	2.008	0.502	1.004
	1.004	0.502	0.502
	0.502	5.02	0.502
	3.012	1.004	0.502
	1.506	1.004	0.502
	0.502	0.502	0.502
	4.016	3.012	1.506
	0.502	1.004	4.518
	0.502	2.008	2.008
	1.004	4.016	0.502
	0.502	0.502	0.502
	1.004	8.032	2.51
	1.506	1.004	10.04
	1.004	0.502	13.052
	1.004	1.004	0.502
	6.526	0.502	7.028
	15.06	0.502	11.546
	0.502	0.502	3.012
	0.502	23.092	1.506
	1.004	0.502	1.004
	0.502	2.008	12.048
	0.502	1.004	1.506
	0.502	0.502	51.706
	0.502	1.004	0.502
	0.502	0.502	2.51
	1.004	0.502	9.538
	1.506	0.502	1.004
	0.502	0.502	0.502
	1.004	1.004	0.502
	2.008	7.53	0.502
	1.506	0.502	8.534
	2.008	1.506	3.514
	0.502	0.502	0.502
	1.506	0.502	0.502
	2.008	0.502	0.502
	9.036	0.502	0.502
	0.502	0.502	2.51
	1.004	0.502	2.51
	2.008	0.502	0.502
	0.502	1.506	0.502
	4.016	0.502	0.502
		0.502	0.502
		0.502	0.502
		1.506	1.004
		0.502	3.012
		0.502	8.534
		2.51	2.51
		0.502	6.526
		1.004	0.502
		11.044	0.502
		1.506	0.502
		0.502	0.502
		0.502	0.502
		0.502	1.506
		0.502	0.502
		0.502	1.506
		0.502	1.004
		0.502	25.602
		1.506	0.502
		0.502	2.51
		0.502	1.004
		0.502	1.004
		0.502	0.502
		1.506	0.502
		0.502	0.502
		1.004	0.502
		0.502	0.502
		1.004	2.008
		0.502	3.012
		0.502	5.522
		1.506	1.004
		0.502	9.538
		0.502	0.502
		1.004	0.502
		0.502	0.502
		0.502	9.036
		0.502	1.004
		18.072	33.132
		3.012	2.008
		0.502	11.044
		0.502	0.502
		1.004	2.51
		0.502	7.028
		0.502	0.502
		0.502	0.502
		0.502	1.004
		4.518	0.502
		0.502	4.016
		0.502	0.502
		1.004	0.502
		1.004	4.016
		0.502	0.502
		1.004	0.502
		0.502	3.514
		0.502	16.566
		1.004	0.502
		2.008	1.004
		0.502	1.004
		0.502	0.502
		2.008	1.004
		0.502	1.004
		0.502	0.502
		0.502	0.502
		0.502	0.502
		0.502	0.502
		1.004	1.506
		0.502	1.506
		2.008	0.502
		0.502	1.506
		0.502	3.514
		5.02	6.526
		0.502	0.502
		0.502	1.004
		1.004	10.542
		0.502	1.506
		0.502	0.502
		0.502	0.502
		0.502	2.008
		0.502	0.502
		1.004	2.008
		0.502	1.004
[truncated: 1,640 more rows]

## Sheet: Fig. 3
Fig. 3b			Fig. 3c			Fig.3d
Dinst (CFTR TALE )	Dinst (CFTR Cas9 )		Extent local search (CFTR TALE )	Extent local search (CFTR Cas9 )		Jump Angle (CFTR TALE )	Jump Angle (CFTR Cas9 )
1.00938	0.0409091		0.078	0.666667		129.586	240.941
0.264962	0.853136		0.078	0.5		279.631	167.757
0.17524	0.423284		0.078	0		318.494	133.081
0.268163	0.0572841		0.052	0.138889		316.584	149.188
0.026	0.0745568		0.182	0.555556		128.858	190.022
0.213471	0.0139205		0.182	0.928571		140.121	203.515
0.339846	0.0230114		0.182	0.235294		265.717	329.246
0.354462	0.0055		0.052	0		286.776	198.545
0.343471	0.0900114		0.182	0		126.323	173.774
0.271385	0.0356364		0.052	0		21.9965	145.84
0.246154	0.00890909		0.182	0.707692		188.101	288.798
1.08554	0.0131364		0.052	0.333333		158.076	288.484
0.112154	0.100409		0.182	0.25		143.539	292.235
3.00462	0.55		0.052	0		124.831	2.60211
0.408038	0.733136		0.182	0.333333		197.481	50.8609
0.191163	1.69314		0.052	0		217.628	10.7546
0.0904712	1.35256		0.182	0.745098		93.9679	116.697
0.62524	1.00238		0.052	0.444444		28.2272	104.064
0.112154	0.360045		0.182	0.428571		229.663	53.0721
0.120615	0.207102		0.052	0		22.6335	326.838
1.44009	0.276545		0.182	0		326.363	210.916
0.0694712	0.0961818		0.052	1		237.62	141.206
0.026	0.0961818		0.182	0		303.526	36.9478
0.15024	0.132545		0.182	0		310.075	144.283
4.57788	0.294557		0.052	0		93.1851	199.032
4.99847	0.294557		0.182	0		184.954	346.204
4.7385	0.828409		0.182	0		203.859	55.5064
0.124962	0.0572841		0.052	0		102.081	124.581
0.10601	0.132545		0.182	0		38.8885	355.898
0.339846	0.0691364		0.182	0		178.615	202.423
0.00216346	0.130102		0.052	1		184.759	139.346
0.0849615	0.132545		0.182	0		240.899	219.662
0.00277885	0.962284		0.182	0		234.974	174.32
0.287779	0.393136		0.052	0		62.6501	37.0106
0.268163	0.410227		0.182	0		10.4111	8.62159
0.274625	0.2695		0.182	1		80.8348	101.041
0.586625	0.248909		0.052	0		175.209	347.836
0.0065	0.309375		0.182	0.5		30.6529	93.5684
0.347115	0.180409		0.182	0		188.391	7.98933
0.0600096	0.0172841		0.052	0		118.123	172.011
0.202163	0.454545		0.182	0		259.936	308.623
0.0169615	0.00410227		0.182	0		131.182	46.8056
0.00138462	0.756409		0.052	0.142857		144.192	337.483
0.170087	0.0409091		0.182	0		304.503	59.8784
0.170087	1.2375		0.182	0		214.515	155.878
2.03462	1.33692		0.052	0		221.326	101.314
1.89554	0.195011		0.182	0		244.713	35.6626
0.0526538	0.140011		0.182	0		129.256	212.99
0.0431635	0.11592		0.052	0.333333		163.376	313.958
0.0630865	0.280102		0.182	0		192.478	75.2988
0.0761635	0.520409		0.182	0.1		295.48	221.183
0.0540865	0.100409		0.052	0		176.614	183.345
0.11424	0.401636		0.182	0		223.314	353.556
0.0334712	1.03641		0.182	0		270.944	71.0087
0.170087	0.245557		0.052	0		183.16	320.949
0.0942404	0.410227		0.182	0		228.06	312.506
0.0301538	1.00914		0.182	0		164.5	153.096
0.110087	0.693284		0.052	0		89.6869	24.867
0.596163	1.54728		0.182	0.333333		324.839	265.135
0.0240385	1.2601		0.182	0		228.915	259.615
2.53047	0.0240455		0.052	0.461538		199.7	195.677
3.17909	0.120557		0.182	0		19.8384	235.982
0.0849615	0.122909		0.312	0		339.63	195.55
0.10601	0.0422841		0.182	0		143.068	114.106
0.0813846	0.102557		0.052	0		100.414	346.757
0.202163	0.0605568		0.182	0		148.995	303.803
0.0381635	0.0369205		0.312	0		128.09	12.7244
0.0334712	0.0639205		0.182	0.166667		49.2421	340.129
0.0270096	0.0422841		0.052	0		146.013	323.561
0.23701	0.0055		0.182	0.375		176.269	204.755
2.24316	0.0745568		0.312	0		170.757	36.1108
0.727163	0.0422841		0.052	0		262.813	19.672
0.131625	0.910102		0.182	0		217.924	319.268
0.0615385	0.102557		0.052	0		253.569	186.192
0.0540865	0.897284		0.182	0		84.4679	287.103
0.277885	0.109136		0.312	0.75		48.7817	310.338
0.680346	0.0139205		0.052	0		250.446	203.097
0.0457788	0.235636		0.182	0		191.024	211.734
0.188462	0.0709205		0.052	0		21.0581	138.804
0.0867788	0.0331364		0.182	0		122.667	206.107
0.100038	0.00113636		0.312	0		314.218	340.752
0.271385	0.012375		0.052	0.2		130.677	274.275
0.469625	0.0200455		0.182	0		166.578	299.291
0.252346	0.0181818		0.052	0		194.729	175.415
0.258615	0.034375		0.182	0		349.305	164.13
0.0813846	0.0230114		0.312	0		16.9698	187.018
0.0904712	0.00113636		0.052	0		217.609	195.841
0.347115	0.0422841		0.182	0		99.6052	93.5035
0.0471154	0.00768182		0.052	1		212.827	323.13
0.350779	0.0422841		0.182	0.05		230.637	310.931
0.0250096	0.0356364		0.312	0		127.023	222.359
0.00277885	0.0900114		0.052	0		245.636	180.701
0.100038	0.0055		0.182	0.0625		222.586	45.2162
0.0457788	0.00710227		0.052	0		270.418	265.927
1.28101	0.000556818		0.182	0		176.277	209.892
1.54616	0.0639205		0.312	0		232.334	54.7188
0.180471	0.0164091		0.052	0		121.522	265.884
0.228038	0.00328409		0.182	0		147.416	203.063
0.026	0.00601136		0.052	0		225.271	354.911
0.0646538	0.00222727		0.182	0		153.388	350.293
0.079625	0.0139205		0.312	0		220.191	81.5629
0.152654	0.0147273		0.052	1		349.129	72.9328
0.0630865	0.0605568		0.182	0		1.00249	231.927
0.0312404	0.0382273		0.052	0		257.212	110.529
0.258615	0.427682		0.182	0		249.547	334.721
0.0290865	0.0139205		0.312	0		266.712	241.764
0.0600096	0.0709205		0.052	0		251.272	22.0119
0.0186154	0.0116364		0.182	0		180.823	306.286
0.026	1.06405		0.052	1		138.254	219.173
0.0813846	0.248909		0.182	0		179.866	109.182
0.0230865	5.47314		0.312	0		306.392	47.1332
0.145471	0.213284		0.052	0		262.179	293.977
0.196625	0.0860114		0.182	0		172.206	76.8461
0.0630865	2.05256		0.052	1		46.5643	46.056
0.112154	2.40455		0.182	0.333333		145.253	230.359
0.3185	1.12756		0.312	0		128.062	123.836
0.486779	1.24501		0.052	0		143.874	154.891
0.350779	2.49956		0.182	0		113.186	168.978
0.0471154	0.6655		0.052	0		186.072	356.683
0.213471	0.0191023		0.182	0.333333		77.142	201.501
0.748471	0.721636		0.312	0.166667		181.614	159.394
0.380779	1.30592		0.052	0.5		35.6342	177.519
0.332654	0.183284		0.234	0		61.607	142.983
0.112154	0.174727		0.182	0.5		109.36	261.257
0.343471	2.03328		0.052	0.833333		211.771	221.268
0.255471	0.585557		0.182	0		93.1171	180.318
0.157538	4.80114		0.312	0.666667		122.766	196.065
0.243087	3.88892		0.052	0		167.447	223.858
0.116346	0.840727		0.234	0.5		267.956	330.259
0.129385	0.0272841		0.182	0		126.727	184.194
0.0904712	0.00768182		0.052	0.333333		192.653	179.859
0.0980865	0.0691364		0.182	0		49.3819	210.136
0.0761635	0.0709205		0.312	0		333.231	173.572
0.54924	0.067375		0.052	0		3.31868	325.542
0.000615385	0.0200455		0.234	0		232.456	198.435
0.00116346	0.102557		0.156	0		119.408	295.335
0.473885	0.0356364		0.156	0		337.58	198.827
0.54924	0.0240455		0.156	0		143.942	84.3108
0.252346	0.0465455		0.156	0.142857		91.9287	186.664
0.78101	1.42405		0.156	0		226.313	254.764
0.0646538	2.29092		0.156	0		102.313	159.348
0.143115	0.0764091		0.13	0		292.197	213.796
0.0778846	0.0284091		0.156	0		255.075	154.38
3.57788	0.0480114		0.13	0		60.4639	313.418
1.04078	0.0272841		0.156	0		253.553	190.921
0.268163	0.0181818		0.13	0		230.617	163.793
2.106	0.186182		0.052	0		72.2749	112.124
1.67201	0.125284		0.156	0		135.818	20.8931
0.43624	0.0210114		0.13	0		130.43	207.124
0.53101	0.0639205		0.052	0.25		88.3238	216.579
0.819846	0.0480114		0.156	0.333333		169.987	67.3946
0.0334712	0.10692		0.13	0		195.216	240.48
0.297846	0.0319205		0.052	0.5		181.095	19.6538
0.145471	0.00410227		0.156	0		188.461	259.875
0.350779	0.00828409		0.13	0		155.525	269.34
0.297846	0.186182		0.052	0		18.1991	79.7229
0.104	0.0745568		0.156	0		239.223	279.751
0.0678462	0.0131364		0.13	0		200.14	174.806
0.3185	0.1375		0.052	0		190.742	198.267
0.0381635	0.372284		0.156	0		352.83	348.914
0.329087	0.00192045		0.13	0		37.8463	151.53
0.5265	0.0240455		0.052	0		191.369	313.848
0.428087	0.022		0.13	0		301.26	122.697
0.0323462	0.0102273		0.156	0		172.318	192.364
0.90624	0.0821023		0.13	0		2.24082	149.25
1.64009	0.0465455		0.052	0.6		139.919	343.58
0.670154	0.336182		0.13	0		123.395	20.4173
0.0600096	0.00710227		0.156	1		91.447	321.601
0.143115	0.0356364		0.13	0		304.721	271.975
1.47001	0.0480114		0.052	0		130.822	217.262
2.16035	0.0525455		0.13	0.2		63.0321	240.035
0.243087	0.0436818		0.156	0		2.89393	249.883
0.210615	0.0495		0.13	0		163.92	156.165
0.100038	0.109136		0.052	0		287.623	254.798
0.544654	0.0727273		0.13	0		98.376	255.551
0.0138846	0.22592		0.078	0		123.508	218.499
1.23235	0.0382273		0.078	0.5		70.3485	110.663
3.50785	0.152909		0.078	0		186.724	125.996
1.53846	0.000181818		0.078	0		133.457	8.8485
0.369385	0.163636		0.078	0.25		336.552	307.794
0.912154	0.0155568		0.052	0		149.146	211.329
1.58496	0.00163636		0.078	1		321.029	148.671
0.143115	0.0656364		0.052	0		281.256	4.15521
0.21924	0.034375		0.078	0		200.098	79.3015
0.1625	0.287284		0.052	0		112.415	83.2629
0.170087	0.0139205		0.078	0		185.902	109.439
0.183115	0.16092		0.052	0		194.732	223.735
2.48138	0.100409		0.078	0.866667		154.536	315.442
4.11265	0.352		0.052	0		137.666	201.687
0.15024	0.00890909		0.078	1		136.356	345.377
1.664	0.00710227		0.052	0		93.2998	85.264
0.127163	0.0147273		0.078	0		129.113	16.3848
1.36662	0.000181818		0.052	0		95.1614	59.7251
0.52201	0.125284		0.078	0		202.527	167.221
3.85278	0.654545		0.052	0.285714		90.0979	55.6514
3.76804	0.0745568		0.078	0		161.423	117.624
0.17524	0.348011		0.052	0.5		273.684	119.263
0.213471	0.30192		0.078	0		88.7505	146.78
0.24924	2.78437		0.052	0		292.396	175.426
3.16804	2.76192		0.234	0		220.108	69.8637
3.81635	0.0745568		0.078	0		330.795	169.071
0.0711154	5.14692		0.052	0.5		244.191	229.298
2.20616	1.0571		0.234	0		46.8326	231.672
1.62424	0.968909		0.078	0		250.117	305.846
0.65	0.273011		0.052	0		159.405	306.583
0.972346	1.32914		0.234	0		325.216	150.359
0.581885	0.0200455		0.078	0.25		127.729	174.832
0.228038	5.36328		0.052	0		170.977	175.745
0.808654	1.25255		0.234	0.25		195.668	180.994
0.124962	0.088		0.078	0.142857		73.4449	149.346
0.64501	0.0240455		0.078	0.6		145.63	316.458
2.26178	0.00828409		0.052	0		152.159	223.004
0.572462	0.00454545		0.234	0		120.458	273.737
1.41047	0.0436818		0.078	0		243.726	147.483
1.64009	0.0284091		0.078	0.5		332.214	37.397
0.274625	0.00410227		0.052	0		167.047	182.906
1.13785	0.0116364		0.234	0		171.145	181.005
1.23235	0.10692		0.078	0		117.662	149.087
0.0270096	0.0920455		0.078	0.230769		171.117	103.74
0.170087	0.022		0.052	0		154.789	203.546
0.936	0.0191023		0.234	0		53.6373	193.705
4.76554	0.0572841		0.078	0		342.422	93.2451
4.69809	0.0409091		0.052	0		9.29211	292.047
0.225087	0.0181818		0.078	0		231.26	182.835
2.3465	0.135011		0.052	0		172.923	321.904
0.615471	0.0422841		0.234	0		358.656	256.063
2.92985	0.00368182		0.078	0		157.662	146.304
1.44754	0.0055		0.052	0		226.976	117.302
2.21538	0.00710227		0.078	0		139.017	168.056
0.0831635	0.195011		0.052	0		273.535	205.32
0.00246154	0.0369205		0.234	0		180.258	101.253
0.432154	0.0941023		0.078	0		143.294	220.703
1.18463	0.0622273		0.052	0.25		170.429	169.095
0.0369615	0.00192045		0.078	0.333333		308.847	300.904
0.0138846	0.00955682		0.052	0		162.767	171.393
0.108038	0.0251023		0.234	1		236.993	267.297
4.68465	0.00955682		0.078	0.5		275.833	147.296
3.78009	0.0395568		0.052	0.333333		209.922	114.171
0.3185	0.0155568		0.078	0		252.144	199.493
0.264962	0.0284091		0.052	0		217.43	240.075
0.0923462	0.0525455		0.234	1		87.2007	306.112
1.81947	0.0745568		0.078	0		65.3667	158.964
1.40312	0.0801818		0.052	0		351.238	281.313
1.70424	0.0495		0.104	1		78.4685	332.013
2.95112	0.00654545		0.078	0		177.476	205.219
1.93847	0.00501136		0.052	0.588235		339.561	343.449
1.04078	0.0240455		0.234	0		326.696	29.3021
0.0849615	0.00328409		0.078	0.333333		315.338	134.953
0.188462	0.0382273		0.052	0		240.747	202.299
1.10501	0.00654545		0.104	0.1		301.165	291.333
0.188462	0.00501136		0.078	0.142857		202.617	355.858
0.544654	0.00410227		0.052	0		208.647	328.164
0.354462	0.135011		0.234	0		150.685	136.079
1.19816	0.436545		0.078	0.5		337.782	255.63
0.64501	2.73956		0.052	0		244.216	196.188
0.243087	3.70501		0.104	0		44.3423	294.706
0.753846	0.397375		0.078	0.25		149.072	7.8921
3.68424	2.57473		0.052	0		135.033	224.324
0.461163	4.5821		0.234	0		272.982	56.8829
0.00424038	5.37891		0.078	0		322.672	141.794
0.133885	0.0395568		0.052	0		15.5943	17.6501
1.664	0.0139205		0.104	0		266.882	230.08
1.28101	2.2		0.052	0		23.625	215.735
0.329087	1.54728		0.078	0		73.4632	9.21103
1.64009	1.87314		0.052	0		332.795	186.415
2.85601	0.0801818		0.234	0		218.97	72.0127
0.0346154	0.0131364		0.078	0		78.9471	161.565
1.50024	0.104727		0.052	0.333333		140.777	238.671
1.96446	2.6951		0.104	0		241.409	153.522
1.67201	0.414557		0.052	1		194.047	286.749
0.199385	0.840727		0.078	0		227.025	162.53
0.277885	0.00163636		0.052	0.25		279.329	217.032
4.98462	0.627557		0.234	0		190.565	280.453
1.51547	0.001375		0.078	0		179.423	67.5738
3.09124	0.0331364		0.052	0		28.6105	105.324
1.80278	2.05256		0.104	0		262.076	130.229
4.59116	2.72841		0.052	0		246.961	331.114
0.581885	0.810102		0.078	1		22.4569	259.073
0.243087	0.0240455		0.052	1		129.736	289.041
4.75201	0.00654545		0.234	0		127.445	185.947
0.960154	0.0109205		0.078	0		67.4687	127.608
1.68004	0.000409091		0.052	0		296.354	231.816
0.31501	0.012375		0.104	0		87.2994	148.413
1.30215	0.0139205		0.052	0		297.35	108.25
0.996962	0.00163636		0.104	0.4		237.056	243.646
0.343471	0.0821023		0.104	0		211.756	301.307
2.76246	0.0572841		0.104	0		159.076	234.269
0.180471	0.0131364		0.104	0		70.1112	287.55
0.0727788	0.00828409		0.104	0		198.144	7.25319
1.83624	0.000409091		0.104	0		239.589	113.888
0.234	0.555011		0.104	0.222222		215.943	202.246
2.73163	0.606375		0.156	0		63.9372	154.939
0.473885	1.89164		0.104	1		151.949	197.017
4.31635	1.24501		0.156	0		115.972	359.023
0.50424	2.89801		0.104	0		41.7062	161.26
1.69615	0.280102		0.156	0.5		273.32	264.396
0.32201	0.482227		0.104	0		184.97	168.921
4.92938	0.792		0.156	0		179.521	325.096
4.80624	4.22841		0.104	0		99.7234	255.267
4.57788	0.853136		0.156	0.2		137.688	282.468
1.04712	5.08592		0.052	0.5		190.509	187.881
0.716625	0.313136		0.104	0		167.688	103.088
0.255471	5.48892		0.156	0		338.92	33.3827
0.185779	0.0961818		0.052	0		92.4595	251.442
0.0711154	0.0860114		0.104	0		140.356	65.6238
1.47754	3.09641		0.156	0		80.7539	325.953
0.347115	0.0900114		0.052	0.2		202.883	338.824
2.17862	2.09138		0.104	0		143.375	28.457
2.09701	0.356011		0.156	0		220.165	356.28
3.38124	0.0572841		0.052	0		178.497	148.12
1.04078	2.95568		0.104	0		100.892	15.0324
2.97246	4.71291		0.156	0		262.937	192.458
1.69615	3.65328		0.052	0		180.347	340.469
2.26178	4.02301		0.052	0		141.716	301.605
4.77909	3.32592		0.052	0		150.601	172.626
0.94201	0.00192045		0.052	0		132.394	81.6343
4.394	0.276545		0.052	0		333.276	256.224
2.8665	4.3541		0.052	0.277778		252.529	87.0726
2.59001	0.336182		0.052	0		191.445	72.6351
0.416	0.472909		0.052	0		156.304	119.475
1.62424	2.2		0.052	0		321.25	196.161
1.07265	3.25256		0.052	0		226.32	103.864
0.277885	0.305636		0.052	0		174.936	244.399
1.01562	3.1321		0.052	0.333333		316.853	188.507
0.41201	4.03655		0.052	0		215.599	57.0724
1.15112	0.525284		0.078	0		152.392	333.984
3.66047	2.28073		0.078	0.166667		7.48855	83.8655
1.30924	0.59592		0.078	0		176.049	199.117
1.96446	3.77018		0.078	0.666667		252.828	68.4206
0.274625	0.189102		0.052	0		185.859	214.147
0.630154	0.127682		0.078	0.166667		254.468	300.438
0.64501	1.0571		0.052	0.166667		208.705	94.2035
0.42001	1.5641		0.078	0		53.6029	141.534
0.311538	0.0691364		0.052	0.833333		183.218	293.457
1.44009	1.16364		0.078	0.111111		183.592	176.382
0.424038	0.0900114		0.052	0.666667		114.482	266.071
0.706163	1.2601		0.078	0.833333		183.391	204.142
1.03446	1.37618		0.078	0		42.5931	114.045
0.196625	0.515557		0.052	0		166.781	19.7654
3.29062	2.52092		0.052	0		44.9769	311.724
2.61001	2.09138		0.052	0		236.084	85.6207
3.05862	1.58101		0.052	0		159.877	317.233
0.24924	0.210182		0.052	1		343.151	130.379
0.775538	0.255682		0.052	0		303.946	311.975
0.732462	3.58914		0.052	0		325.735	83.2892
1.0985	1.26768		0.052	0		20.3532	120.665
0.311538	2.4571		0.052	0		109.771	279.959
1.25309	3.87564		0.052	0.5		316.713	339.016
0.473885	0.145102		0.052	0		172.452	115.994
2.06124	0.0155568		0.052	0		184.191	145.711
1.05347	4.53891		0.052	0		168.73	236.512
2.36554	0.16092		0.052	0.5		181.099	301.629
1.97316	0.580409		0.052	0		336.158	28.3244
0.347115	0.235636		0.052	0		124.414	340.507
1.16446	0.459102		0.052	0		165.929	324.256
0.16001	0.423284		0.052	0		213.531	184.086
0.461163	1.08501		0.052	0		103.704	4.13311
0.373163	0.401636		0.052	0		92.5199	267.127
0.225087	0.23892		0.052	0		226.59	325.573
0.308087	0.0941023		0.052	0		7.12949	241.003
0.213471	0.0840455		0.052	0		299.864	331.075
0.129385	1.25255		0.052	0		137.223	96.4713
1.49265	4.87528		0.052	0		28.555	115.998
1.23924	3.61473		0.052	0.545455		128.794	242.609
0.0250096	0.0356364		0.156	0		40.7316	230.332
0.0104712	0.698909		0.156	0		117.276	274.249
0.0431635	0.6655		0.156	0.4		82.0693	320.577
0.0186154	0.283682		0.156	0		185.632	65.7008
0.127163	0.560045		0.078	0		230.412	136.742
0.52201	3.19205		0.078	0		155.549	142.676
0.21924	5.47314		0.078	0		274.952	343.456
0.0357788	0.328409		0.078	0		114.444	323.374
0.469625	0.822284		0.078	0		166.205	322.471
0.432154	0.320727		0.078	0.142857		54.4081	92.2971
0.127163	5.27001		0.078	0		240.254	120.548
0.040625	1.79101		0.676	0		23.7773	189.15
1.87001	2.08164		0.676	0		301.49	214.352
2.48138	0.130102		0.676	0		335.131	219.796
0.138462	0.401636		0.676	0		202.59	265.933
0.240038	1.45641		0.078	0		174.88	84.4486
0.43624	0.122909		0.676	0		304.579	100.181
0.329087	0.515557		0.078	0		308.365	270.568
1.87001	1.92891		0.676	0		143.785	155.258
3.79215	3.10828		0.078	0		64.014	350.959
0.392346	0.183284		0.676	0		125.995	85.9213
0.972346	0.207102		0.078	0		85.9717	130.735
1.82785	1.02273		0.052	0		192.619	26.8994
0.079625	0.0782841		0.676	0		268.91	163.916
0.133885	3.4375		0.078	0		186.906	359.56
4.48547	2.26041		0.052	0		216.027	220.704
1.43265	2.89801		0.676	0		334.735	248.011
0.448615	0.262545		0.078	0.5		190.886	323.147
1.50785	0.682102		0.052	1		208.221	309.608
0.39624	0.450011		0.676	0		170.524	81.2433
0.39624	0.158227		0.078	0		66.7759	59.8811
0.75924	0.0709205		0.052	0		146.864	278.108
0.157538	0.0307273		0.676	0		277.94	38.8972
0.079625	0.570182		0.078	0		252.031	66.4283
0.104	0.259102		0.052	0		338.507	104.818
0.271385	0.0369205		0.078	1		271.58	320.341
0.0761635	0.0422841		0.676	0		80.2785	58.953
0.00700962	0.0622273		0.078	0		127.96	167.346
0.1625	1.62368		0.052	0		169.774	146.497
0.706163	0.0745568		0.078	0		186.6	14.1547
0.026	0.135011		0.676	0		347.607	144.283
0.0393846	0.31692		0.078	0		142.881	282.32
0.0280385	4.51023		0.052	0		277.872	148.205
0.00924038	1.88237		0.078	0		147.365	185.426
0.145471	2.32164		0.052	0		229.093	132.283
0.0250096	1.28291		0.676	0		277.626	281.897
0.0161635	2.95568		0.078	0		183.787	60.3662
0.100038	2.49956		0.052	0		313.392	272.122
0.0393846	1.48092		0.078	1		137.597	243.752
0.202163	3.04914		0.052	0		235.763	57.694
0.3185	4.0095		0.052	0.266667		198.916	44.9842
0.0471154	1.32914		0.052	0.142857		98.1888	20.4329
0.0980865	0.340102		0.052	0		23.7142	234.342
0.136163	1.83641		0.052	0.2		214.788	312.178
0.0630865	1.18556		0.052	0.285714		117.708	117.759
0.0526538	0.936011		0.052	0		38.8298	248.478
0.0444615	0.340102		0.052	0		97.4432	267.512
0.0323462	1.52223		0.078	0.4		174.881	86.493
0.193885	0.853136		0.572	0		33.7996	278.364
0.1625	0.570182		0.572	0.163636		169.017	23.3411
0.0153846	0.273011		0.572	0.166667		55.0663	250.244
0.0418846	1.99501		0.572	0		299.804	180.004
0.0662404	0.704557		0.572	0		299.229	166.495
0.0194712	1.31364		0.572	1		108.618	315.764
0.0444615	2.73956		0.572	0		190.919	86.7504
0.775538	0.00828409		0.572	0		68.5255	207.034
0.0904712	2.13056		0.572	0		116.773	148.578
0.193885	3.78328		0.572	0		153.283	318.967
1.01562	0.774102		0.572	0		237.697	304.179
0.770087	0.611636		0.572	0		236.32	345.831
0.172654	2.12073		0.572	0		127.345	59.4402
0.408038	0.450011		0.286	0		137.096	48.814
0.358163	1.77301		0.572	0.5		129.353	254.546
0.252346	2.29092		0.286	0		140.363	8.93746
0.0867788	0.360045		0.572	0.2		139.422	143.144
0.358163	0.38892		0.286	0		146.895	203.743
0.297846	0.0331364		0.572	0		146.931	254.675
0.54924	0.0821023		0.286	0		164.052	317.542
0.180471	0.853136		0.572	0		313.69	104.487
2.40385	0.166375		0.286	0		169.591	148.885
0.287779	0.649102		0.572	0		345.755	172.802
0.7865	0.0510114		0.286	0.333333		218.27	183.993
0.271385	0.6655		0.572	0.2		290.129	65.4185
0.358163	2.47828		0.286	0		54.6347	125.233
0.0393846	0.0961818		0.572	0		310.063	238.927
1.51547	0.198		0.286	0.5		13.8224	214.583
2.19696	0.762284		0.572	0		208.643	133.658
0.199385	0.427682		0.286	0		46.9933	118.392
3.09124	2.28073		0.572	0		36.6787	119.896
0.620346	2.84091		0.286	0		147.351	156.91
0.0393846	0.580409		0.572	0		324.759	342.872
1.21178	0.491636		0.286	0		91.7301	275.086
0.127163	1.41601		0.26	0		39.7581	215.561
1.86154	0.482227		0.572	0		232.621	233.02
0.743115	0.792		0.286	0		69.6184	263.861
1.11154	1.46456		0.26	0		355.17	141.543
0.39624	0.174727		0.572	0		238.905	201.193
0.287779	1.782		0.286	0		330.462	201.995
0.361885	3.37528		0.26	0		153.722	347.276
0.461163	1.00238		0.052	0		63.8327	156.962
2.28985	2.33192		0.572	0.166667		112.951	225.401
0.635087	0.0272841		0.286	1		301.054	30.2097
0.287779	0.0395568		0.26	0		205.722	99.5848
1.07265	0.916545		0.052	0		4.11189	186.624
1.47754	0.0251023		0.572	0		243.472	88.3256
4.80624	0.0709205		0.286	0		96.9001	153.39
0.727163	0.0745568		0.26	0		207.256	163.847
2.09701	0.11592		0.052	0		143.362	47.4883
1.47001	0.00955682		0.572	0		129.684	89.4938
0.43624	4.06368		0.286	0		260.009	334.925
1.01562	3.7571		0.26	0.428571		12.6415	1.46178
1.35938	0.643682		0.052	0		223.921	34.6544
0.0831635	3.36291		0.572	0		45.6331	167.525
2.85601	0.798011		0.286	0		104.177	58.1293
0.193885	1.10618		0.26	0		197.619	316.867
0.0849615	2.43601		0.052	0		246.456	169.393
0.64501	2.10114		0.572	0		183.407	228.971
2.73163	2.76192		0.286	0		251.107	315.838
0.143115	0.671011		0.26	0		92.67	141.149
0.00508654	0.384727		0.052	0		213.187	132.009
0.124962	0.638284		0.572	0		3.62919	336.323
0.0250096	1.31364		0.286	0		280.763	71.0744
0.210615	0.0982841		0.26	0		327.654	121.819
0.00116346	0.0102273		0.052	0		230.931	251.02
0.00600962	0.975557		0.572	0		191.203	43.0623
0.116346	0.744727		0.286	0		186.496	313.548
0.112154	0.30192		0.26	0		261.919	116.941
0.133885	2.58556		0.052	0		52.4141	305.27
0.116346	2.14041		0.572	0		116.702	41.6615
0.0471154	0.622227		0.286	0		281.262	288.251
0.0471154	0.693284		0.26	0		233.973	21.6581
0.00465385	2.51023		0.052	0		330.956	149.493
0.0662404	0.16092		0.572	0.0769231		202.361	352.762
0.172654	4.0095		0.286	0		219.27	195.039
1.17116	0.4455		0.26	0		322.656	296.501
0.291115	1.25255		0.052	0		114.055	183.789
0.000961538	0.828409		0.572	0.333333		334.467	210.007
0.172654	0.000727273		0.286	0		217.827	54.5579
0.213471	0.2695		0.26	0		110.159	256.585
0.118471	1.08501		0.052	0		175.4	172.031
0.0980865	1.58101		0.572	0		164.284	21.5079
0.00216346	0.780045		0.286	0		68.8475	35.5182
0.0230865	5.42592		0.26	0		101.663	155.12
0.202163	1.92891		0.052	0		190.04	175.281
0.0813846	0.00454545		0.572	0		307.904	187.025
0.000471154	0.638284		0.286	0		302.497	124.885
0.0290865	0.704557		0.26	0.166667		218.329	322.487
0.0849615	1.84556		0.052	0		202.93	272.328
0.0484712	0.638284		0.572	0.166667		253.229	123.569
0.0431635	2.71728		0.286	0		132.785	155.183
0.191163	1.4321		0.26	0		206.713	127.943
0.261779	1.54728		0.052	0.777778		153.684	310.919
0.0117788	2.9441		0.572	0		183.753	206.886
0.0615385	0.530182		0.286	0		224.381	264.289
0.00216346	0.750557		0.26	1		18.8153	288.74
0.136163	3.1321		0.052	0		163.185	342.44
0.380779	1.84556		0.572	0		217.838	60.2899
0.670154	3.01392		0.286	0		251.27	8.2515
0.0694712	1.91023		0.26	0		64.4467	316.329
0.0301538	4.28405		0.052	0		10.8093	221.624
0.00600962	0.245557		0.572	0		275.913	245.05
0.0711154	1.74618		0.286	0		104.375	159.49
0.129385	3.15601		0.26	0		208.453	202.47
0.0813846	5.13164		0.052	0.333333		335.477	131.925
0.0727788	3.57638		0.572	0		222.413	27.7238
0.104	0.088		0.286	1		172.571	147.425
0.0312404	2.76192		0.26	0		184.745	255.422
0.0831635	3.4375		0.052	0		292.445	205.28
0.465385	0.606375		0.572	0		314.564	32.0262
0.0646538	1.57255		0.286	0		168.525	246.785
0.000153846	1.19291		0.26	0		248.968	8.40289
0.0980865	5.45737		0.052	0		276.611	313.976
0.0177788	0.255682		0.468	0		0.424405	130.254
0.0961538	0.418909		0.572	0		191.067	194.522
0.000471154	0.71592		0.286	0		48.0765	327.335
0.0104712	0.180409		0.26	0		183.058	130.99
0.0961538	0.834557		0.052	0		46.3934	358.547
0.108038	1.45641		0.468	0.166667		343.067	262.833
0.894471	0.687682		0.572	0.571429		52.6593	145.486
0.180471	2.22005		0.286	0.0588235		66.7242	80.0457
0.369385	1.7551		0.26	0		228.792	188.797
0.00984615	3.02564		0.052	0		96.4121	213.448
0.0694712	1.93828		0.468	0		343.019	27.749
0.202163	0.294557		0.052	0		55.6966	1.78117
0.131625	5.31655		0.052	0		116.991	226.585
0.0138846	1.09205		0.052	0		259.085	159.349
0.000346154	3.79641		0.052	0.75		261.838	49.2624
0.00700962	0.6655		0.052	0.25		97.2671	227.125
0.0778846	2.02368		0.052	0		264.582	60.4737
0.23701	1.8091		0.052	0		198.682	76.4113
0.284462	0.324557		0.052	0		270.745	148.363
0.210615	1.24501		0.052	0		229.684	56.6117
0.16001	0.0860114		0.052	1		68.884	143.176
0.0526538	2.03328		0.052	0.4		179.989	186.228
0.16001	1.33692		0.052	0		106.846	187.664
0.15024	0.0982841		0.052	0		207.759	147.458
0.210615	0.192045		0.052	0		359.294	85.8892
0.0512404	3.35056		0.052	0		317.648	53.3156
0.848163	0.100409		0.078	0		209.54	104.821
0.216346	0.340102		0.052	0		119.156	23.3519
0.0457788	0.135011		0.078	0		313.36	44.5685
0.743115	5.48892		0.052	1		343.49	92.6728
2.64015	3.66618		0.078	0		206.322	357.662
0.116346	0.804045		0.052	0		340.801	160.135
0.54924	0.309375		0.078	0		101.833	162.348
0.00277885	2.19001		0.052	0		122.008	303.919
0.7865	2.57473		0.078	0.636364		147.59	3.69139
0.228038	0.1375		0.078	0		190.162	63.3056
0.216346	0.733136		0.052	1		5.93392	175.065
0.727163	2.02368		0.078	0		30.7533	67.0167
0.936	0.0356364		0.078	1		163.252	293.037
4.27778	0.262545		0.052	0		138.982	304.805
1.17116	0.155557		0.078	0		316.401	184.03
1.21862	1.16364		0.078	0.333333		281.078	162.493
4.12524	0.840727		0.234	0		272.542	158.032
1.15112	0.55		0.234	0		257.324	34.2545
1.34496	1.60655		0.234	0		236.204	146.984
0.191163	2.28073		0.234	0		350.986	161.639
0.110087	0.585557		0.234	0		210.401	204.13
0.0240385	4.3541		0.052	0		220.729	75.8424
0.478163	1.91023		0.078	0		59.2442	202.055
4.83347	4.46737		0.078	0		251.58	209.671
0.152654	4.312		0.078	0.25		269.819	24.1242
1.81112	0.611636		0.078	0		229.115	235.994
4.22663	0.750557		0.078	0		183.589	133.895
2.50096	2.0141		0.078	0		293.736	97.3618
3.05862	2.4255		0.078	0		71.7225	89.2141
0.416	0.834557		0.052	0		139.98	47.8061
0.384615	0.903682		0.052	0		90.0247	106.634
1.72862	3.00223		0.052	0		157.925	30.1953
0.695779	2.92101		0.052	0		10.4973	306.785
0.748471	0.61692		0.208	0		3.11721	246.993
0.0585	0.204045		0.208	0		82.1067	178.092
0.581885	3.27692		0.208	0		277.222	181.558
0.428087	0.660011		0.208	0		287.89	163.279
0.384615	2.76192		0.078	0		216.623	347.183
3.41554	2.67301		0.208	1		202.548	219.228
0.737779	0.0369205		0.078	0		316.296	240.042
1.96446	0.0356364		0.208	0		262.996	335.796
0.0369615	1.64091		0.078	0		87.2697	329.512
0.0186154	2.6291		0.208	0		23.1677	90.5534
0.540087	0.00955682		0.078	0		270.453	327.492
3.22347	1.28291		0.208	1		218.129	115.153
0.0600096	0.756409		0.078	0.4		285.261	259.212
0.0678462	0.520409		0.208	0.25		209.055	261.599
1.86154	0.962284		0.078	0.333333		198.655	65.5994
0.284462	2.0141		0.208	0		210.184	125.779
0.116346	4.55328		0.078	0.5		79.2249	285.555
4.68465	4.72756		0.208	0.142857		166.099	219.874
1.06624	2.8751		0.078	0		67.3208	287.441
3.22347	4.42473		0.208	0		66.2882	134.655
2.37509	4.77164		0.078	0.111111		194.968	193.228
2.46188	0.654545		0.208	0		336.919	151.277
2.30865	1.078		0.078	0		80.5924	189.32
4.25216	0.853136		0.208	1		352.473	350.68
4.56463	0.328409		0.078	0		80.427	262.392
0.172654	1.96655		0.208	0		131.053	227.659
0.553846	0.00368182		0.078	0.214286		219.475	315.609
1.02816	0.923011		0.208	0.6		194.765	88.678
0.297846	0.313136		0.078	1		301.343	256.353
2.53047	0.0709205		0.208	0		178.424	216.461
0.404087	0.923011		0.078	0		141.024	86.7579
1.04078	0.555011		0.208	0		140.617	173.916
0.100038	0.859375		0.078	0		139.721	295.943
0.499846	0.352		0.208	0.5		136.231	333.833
1.30924	0.00501136		0.078	0		59.5884	51.902
0.706163	0.00654545		0.208	0		221.02	261.104
0.388471	0.00828409		0.078	0		339.43	241.372
0.268163	0.10692		0.208	0		256.633	330.255
0.177846	1.32137		0.078	0		225.351	188.913
0.0585	0.166375		0.208	0.190476		102.75	190.201
3.00462	1.47273		0.078	0		140.503	276.03
3.76804	0.786011		0.208	0		340.701	40.3527
0.748471	0.0356364		0.078	0		152.924	34.6738
0.600962	0.189102		0.208	0		316.737	11.5363
0.108038	0.0319205		0.078	1		159.146	287.243
0.00808654	0.0801818		0.208	0		234.118	131.486
0.268163	0.0572841		0.078	0		74.4038	201.15
1.18463	0.0284091		0.208	0		105.827	226.588
2.75216	0.0782841		0.078	0		82.0713	290.006
0.743115	0.0436818		0.208	1		147.15	99.1456
3.84062	0.189102		0.078	0		39.5597	336.996
0.544654	0.774102		0.208	0		203.629	12.3963
0.0831635	2.75073		0.078	0		112.121	263.116
0.0393846	0.878227		0.208	0		238.368	341.92
0.127163	0.693284		0.078	0		151.084	212.375
0.040625	5.52056		0.208	1		102.676	293.862
0.00424038	0.00454545		0.078	0		15.7425	124.767
0.0498462	0.0622273		0.208	0		78.6562	207.404
0.0744615	1.29056		0.078	0		106.848	317.413
0.0346154	0.61692		0.208	0		101.574	15.5766
0.213471	0.454545		0.078	0		292.003	315.651
0.0813846	1.46456		0.208	0		284.099	257.046
0.0585	0.0495		0.078	0		238.561	121.59
0.202163	4.42473		0.208	0		65.8193	216.881
0.358163	0.520409		0.078	0		143.177	125.7
0.00465385	0.786011		0.052	0		62.5109	110.19
0.0393846	0.0382273		0.052	0		231.937	353.815
0.112154	1.71073		0.052	0		209.091	295.709
0.246154	0.611636		0.052	0		305.039	19.9928
0.0942404	3.10828		0.052	0		150.972	165.748
0.014625	0.59592		0.052	0		133.262	343.206
0.136163	5.04041		0.39	0		130.084	216.579
0.0761635	1.00238		0.39	0		150.593	158.552
0.347115	0.792		0.39	0		336.131	9.46017
0.183115	0.762284		0.39	0		299.949	73.0515
0.0153846	0.530182		0.052	0		110.254	355.905
0.0230865	4.51023		0.39	0		86.5933	8.16732
0.129385	3.37528		0.052	0.25		110.012	288.171
3.08035	1.5641		0.39	0.142857		223.772	309.484
0.540087	2.10114		0.052	0		101.102	153.244
0.120615	0.0709205		0.39	0		150.587	127.784
0.486779	0.0961818		0.052	1		83.8963	278.694
1.32347	0.204045		0.39	0		348.159	179.933
0.924038	0.450011		0.052	0		298.572	5.05466
2.106	0.575284		0.39	0		331.358	76.8438
1.92124	0.606375		0.052	0		44.8935	148.156
0.888615	1.44828		0.104	0		285.006	117.412
1.07265	5.02528		0.39	0.805556		357.019	276.423
0.354462	3.32592		0.052	0.4		60.7556	307.904
0.258615	5.48892		0.104	0		204.427	134.132
0.24924	0.780045		0.39	0		127.635	101.553
1.53078	4.77164		0.052	0.210526		238.7	251.708
0.124962	0.816182		0.104	0		224.578	354.578
0.0831635	0.100409		0.052	0.25		125.925	168.603
0.354462	2.77314		0.052	0		267.346	299.743
0.252346	1.48092		0.052	0		140.126	140.179
1.11809	3.83592		0.052	0		191.023	97.149
4.17578	0.768182		0.052	0		228.904	257.101
1.72862	2.6951		0.104	0		35.6421	175.03
2.39424	4.48164		0.104	0		16.0736	171.115
0.0678462	3.77018		0.104	0		107.965	206.155
2.53047	1.05018		0.052	0		214.16	132.668
0.30124	2.19001		0.104	0		266.851	119.573
0.143115	4.93501		0.052	0.75		244.198	194.181
0.53101	3.01392		0.104	0		202.073	235.138
1.03446	0.0860114		0.052	0		169.155	232.886
0.990779	0.287284		0.052	0		170.394	235.82
1.28101	4.46737		0.104	1		344.315	242.352
2.12404	0.962284		0.052	0		167.584	297.243
0.155087	0.0210114		0.052	0		138.96	278.927
0.465385	2.67301		0.104	0.333333		277.802	228.579
0.104	2.9441		0.052	0		245.744	296.508
0.120615	0.982227		0.052	1		189.907	176.73
2.01696	5.45737		0.104	0		347.055	79.391
0.53101	0.113636		0.052	0		168.176	347.069
0.572462	0.0821023		0.052	0		193.538	324.274
1.40312	4.42473		0.104	0		174.624	299.629
0.876962	2.662		0.052	0.0666667		171.028	43.9584
1.38116	1.39205		0.052	0		241.092	178.029
0.0778846	3.18001		0.078	0.75		342.11	19.077
0.23701	1.89164		0.104	0		139.599	65.4647
2.06124	2.76192		0.052	0		282.806	142.039
1.05347	0.756409		0.052	0.5		89.8346	10.6782
1.42524	3.15601		0.078	0.714286		107.145	74.0872
0.513087	2.2		0.104	0		64.0106	115.102
1.86154	0.792		0.052	0		123.331	93.7314
4.22663	1.88237		0.052	0		185.793	101.337
0.0169615	0.332284		0.078	0		9.63928	182.524
0.116346	0.472909		0.104	0		195.588	336.463
1.13124	0.397375		0.052	0		150.688	304.745
0.404087	3.4751		0.052	0		258.214	78.4163
0.15024	0.968909		0.078	0		229.801	327.729
3.34712	0.31692		0.104	1		82.8147	149.497
0.204962	4.06368		0.052	0		213.964	204.434
0.222154	1.28291		0.052	0		202.416	16.663
0.0161635	1.58101		0.078	0		25.59	345.644
1.55388	1.65823		0.104	0.433333		58.8669	229.142
4.08754	2.2		0.052	0		343.384	197.324
0.665087	3.6791		0.052	0		341.915	246.739
0.544654	1.44018		0.078	0		196.144	64.8749
0.52201	3.79641		0.104	0		70.937	67.0852
0.1625	2.31137		0.104	0		41.7782	169.084
4.31635	0.463682		0.104	0		186.523	26.0522
1.70424	1.72841		0.104	0		343.398	279.915
0.700962	5.07073		0.104	0.2		38.9223	13.2373
1.76963	2.15028		0.052	0		215.674	44.7553
4.00024	3.4001		0.052	0.2		200.831	15.9771
2.92985	1.36828		0.052	0		308.845	203.529
0.131625	3.55092		0.052	1		173.473	245.825
0.0240385	4.65455		0.052	0		91.3123	355.535
0.350779	1.73728		0.052	0		266.719	202.869
0.53101	0.0639205		0.052	0.689655		227.181	204.042
4.68465	0.012375		0.052	1		237.017	229.605
2.22463	0.0840455		0.052	0		140.853	55.268
1.02816	2.84091		0.078	0		87.2079	34.432
0.388471	0.744727		0.078	0		50.6807	122.519
0.918087	1.02273		0.052	0		44.4444	268.596
0.748471	2.81823		0.052	0		159.624	344.974
1.67201	0.0745568		0.052	0.266667		192.106	258.686
2.90865	3.02564		0.052	0.5		253.563	329.033
0.912154	4.36818		0.052	0.5		265.038	94.6394
2.21538	0.798011		0.052	0		304.064	40.886
0.10601	0.00768182		0.052	0		92.224	101.135
0.124962	3.00223		0.052	0		201.617	122.451
1.95578	0.166375		0.052	0		315.214	70.6949
0.0867788	0.555011		0.052	0		260.611	294.872
0.026	0.204045		0.052	1		291.53	7.87489
0.157538	3.58914		0.052	0		114.318	276.485
0.1625	2.25028		0.052	0		140.894	62.4704
0.553846	1.12041		0.052	0		NaN	57.1804
1.44009	3.66618		0.052	0		NaN	128.068
2.78312	2.86368		0.052	0		180	262.152
1.64009	0.660011		0.052	0		0	124.612
1.21178	1.53056		0.052	0		0	354.781
1.39578	1.24501		0.052	0		197.054	88.8937
4.20116	0.155557		0.052	0		131.881	115.739
1.92124	2.61818		0.052	0.25		291.284	124.159
0.16501	0.865636		0.052	0		177.124	246.793
2.46188	3.4751		0.052	0		82.0262	301.682
3.50785	2.54237		0.052	0		128.448	265.603
0.17524	1.3841		0.052	0.333333		263.608	262.289
1.50024	1.12756		0.052	0		192.749	310.761
0.210615	3.4751		0.052	0		69.1733	325.063
2.38465	0.762284		0.052	0		218.433	141.854
0.124962	0.252284		0.052	0.212121		358.423	44.4962
1.76138	0.034375		0.052	0		2.83477	205.323
2.82465	0.401636		0.052	0.5		198.649	263.686
0.75924	4.0095		0.052	0.714286		171.655	355.109
0.706163	0.721636		0.052	0		222.242	281.255
1.75316	0.0589091		0.052	0		163.827	255.717
2.16947	4.09091		0.052	1		180.076	139.699
0.177846	0.910102		0.052	0		113.629	154.58
0.727163	1.17092		0.052	0		62.4769	153.909
2.07015	0.397375		0.052	0		198.696	280.574
4.51178	2.65101		0.052	0		149.435	181.033
0.191163	0.0639205		0.052	0		250.822	190.901
1.81112	0.23892		0.052	0		255.756	70.4465
0.591385	3.36291		0.052	0		166.592	308.92
4.36804	0.368182		0.052	0		167.429	203.324
0.0761635	4.10456		0.052	0		196.127	347.144
1.19138	2.58556		0.26	0		283.031	332.66
0.347115	0.166375		0.052	0		93.0972	255.053
1.41047	0.660011		0.052	0		125.418	171.768
1.35216	0.0164091		0.052	0		220.276	179.923
0.0323462	0.0821023		0.26	0		68.4394	118.308
2.14215	0.0382273		0.052	0		218.319	187.539
1.04078	0.0191023		0.052	0		206.346	57.6471
2.41347	0.0356364		0.052	0		214.738	194.525
3.09124	0.125284		0.052	0		170.583	178.728
1.21178	0.0656364		0.052	0		75.6517	85.2675
1.05985	0.00654545		0.052	0		22.4751	191.066
0.376962	0.067375		0.052	1		83.8285	338.229
0.124962	0.242227		0.052	0		231.949	192.751
1.04078	0.0356364		0.052	1		311.313	324.528
2.04347	0.0465455		0.052	0		77.692	147.858
1.41785	0.0422841		0.052	0		291.554	83.2297
0.222154	0.0764091		0.052	0		115.116	108.926
0.75924	0.0055		0.052	0		224.421	328.78
0.0646538	1.05018		0.052	0		125.964	161.195
0.711385	0.340102		0.052	0		315.187	148.636
1.0985	0.98892		0.052	0		32.3187	79.1976
0.797538	0.012375		0.052	0		178.776	217.277
1.54616	2.47828		0.052	0		185.751	4.96319
2.55024	3.07273		0.052	0		44.2847	253.807
0.17524	1.5641		0.052	0		61.2811	258.653
0.764654	1.17823		0.052	0		67.4173	73.0372
3.80424	3.52556		0.052	0		283.96	67.8186
1.86154	4.24228		0.052	0		213.52	178.093
1.69615	3.73101		0.052	0.2		354.767	237.75
0.586625	0.242227		0.052	0		64.9686	272.457
2.52062	0.324557		0.052	1		73.2858	81.4491
2.28047	0.0465455		0.052	1		165.457	178.218
1.56163	0.00255682		0.052	0		133.086	192.506
1.76138	0.570182		0.052	0		234.454	194.922
0.365625	0.393136		0.052	0		119.586	323.004
0.775538	0.0284091		0.052	0		283.67	251.447
0.24924	3.60192		0.052	0		209.462	101.529
0.118471	1.36041		0.052	0		224.106	142.652
1.93847	3.65328		0.052	0.5		146.664	106.116
0.157538	1.67564		0.052	0		195.527	7.36294
0.64501	0.638284		0.052	0		3.52425	18.0835
1.95578	0.6655		0.052	0		126.267	175.54
4.45924	2.2301		0.052	0		170.281	235.853
1.81112	0.204045		0.052	0.5		297.283	4.45376
2.77278	1.12041		0.052	0		212.966	280.972
0.825471	0.0860114		0.052	0		262.056	339.143
4.07501	2.54237		0.052	1		165.656	240.963
1.87001	0.242227		0.052	0		211.988	210.109
2.33701	1.36041		0.052	0		177.05	292.942
0.452779	0.30192		0.052	0		41.0019	61.3181
2.19696	4.15937		0.052	0		133.095	5.18771
0.0153846	1.4321		0.728	0		301.064	353.534
0.831115	0.0465455		0.728	0		253.848	252.363
3.80424	0.0622273		0.728	1		200.271	21.7858
0.572462	1.9855		0.156	0		317.895	278.613
0.0585	1.5641		0.156	0		162.64	37.4916
0.0678462	1.0991		0.156	0.75		50.1037	257.166
0.0230865	0.59592		0.156	0.55		90.0093	66.514
0.0831635	1.73728		0.078	0		146.145	83.7278
0.268163	2.24018		0.156	0		11.643	265.447
0.0153846	4.14564		0.078	0		39.6666	162.735
0.0312404	0.0147273		0.156	0		168.827	305.212
0.553846	0.0920455		0.078	0		151.173	280.583
0.0867788	0.192045		0.156	0		268.818	199.981
0.112154	2.86368		0.078	1		282.925	38.5267
0.456962	0.0860114		0.052	0		346.398	332.84
0.00384615	3.77018		0.156	0		176.664	269.545
0.0124615	2.71728		0.078	0		114.009	348.459
0.0065	0.792		0.052	0		77.7299	259.674
0.0744615	0.23892		0.156	1		7.98019	249.936
0.10601	1.36041		0.078	0		262.564	99.5527
0.127163	0.482227		0.052	0		244.784	343.493
0.00700962	0.975557		0.052	0		122.495	323.239
0.00116346	0.601136		0.156	0		225.34	272.772
0.0369615	0.0821023		0.078	0.888889		251.201	140.576
0.0512404	0.364102		0.052	0		163.542	130.388
0.21924	0.962284		0.052	0		316.184	167.295
0.0923462	0.140011		0.156	0		358.205	9.11196
0.0124615	0.340102		0.078	0		308.009	28.1316
0.17524	0.213284		0.052	0		140.237	226.554
0.0585	0.0900114		0.052	0		163.125	66.7714
0.0323462	0.0230114		0.052	0		334.4	332.806
0.0111154	0.0356364		0.052	0		280.201	60.7702
0.234	0.00368182		0.052	0		285.243	99.157
0.0111154	1.32137		0.052	0		217.749	123
0.00311538	0.186182		0.052	0		237.682	57.7638
0.014625	0.294557		0.052	0		100.096	217.597
0.0369615	1.87314		0.052	0		105.784	116.38
0.00553846	0.463682		0.052	0		296.051	342.797
0.110087	0.152909		0.052	0		156.654	59.8714
0.0585	0.034375		0.052	0		341.076	74.2127
0.127163	0.16092		0.052	0		100.509	152.342
0.1625	0.0639205		0.052	0		116.415	36.6372
0.0212404	0.22592		0.052	0		271.954	243.365
0.0678462	2.68405		0.078	0		261.386	332.194
0.23101	2.24018		0.078	1		170.461	253.249
0.0177788	0.266011		0.078	0		213.69	331.364
0.690615	0.380557		0.078	0		116.461	156.661
0.32201	0.177557		0.078	0		36.687	193.511
0.495471	1.44828		0.078	0		318.154	78.6209
2.06124	0.955682		0.078	0		218.627	195.046
0.204962	1.76405		0.078	0		157.925	312.779
0.706163	0.0422841		0.078	0		294.233	276.898
0.16501	0.535102		0.052	0		276.991	175.039
2.62004	0.0840455		0.078	0		28.3786	194.156
0.172654	0.380557		0.078	0		39.7228	227.297
2.55024	0.560045		0.052	0.3		173.64	244.929
0.482462	0.320727		0.078	0		121.009	243.415
1.91265	0.0191023		0.078	0		169.114	182.093
0.246154	1.08501		0.052	0		196.589	199.393
2.21538	0.840727		0.078	0		76.2306	39.4313
0.65501	0.31692		0.078	0		331.401	146.473
1.33062	1.45641		0.052	0.891566		258.383	275.987
0.825471	0.287284		0.078	0		45.9295	236.861
0.100038	0.923011		0.078	0.25		322.066	171.454
1.76963	1.84556		0.052	0		5.07327	245.476
4.94316	2.08164		0.104	0		218.63	285.773
1.30215	0.432102		0.078	0		261.213	296.902
1.00938	1.36828		0.078	0		185.036	280.568
1.76963	3.61473		0.052	0.666667		120.271	136.242
1.30924	4.15937		0.104	0		46.1184	214.53
0.461163	2.02368		0.078	0		32.0308	127.519
0.0457788	1.04328		0.078	0.285714		180.831	181.528
0.228038	0.280102		0.052	0		283.56	266.851
0.136163	2.67301		0.104	0		178.312	288.443
1.09201	0.4455		0.078	0		76.722	67.215
2.20616	4.74223		0.078	0		15.6339	249.165
0.620346	0.320727		0.052	0		61.843	260.819
0.0867788	3.22828		0.104	0.8		71.2651	48.5323
3.29062	1.2151		0.052	0		74.8956	205.922
0.228038	0.560045		0.052	0		NaN	121.067
2.68062	3.61473		0.078	0		204.758	69.033
0.376962	3.42501		0.078	0		244.601	239.472
0.167538	1.06405		0.078	0		132.465	278.89
3.96312	3.4375		0.078	0.2		307.218	268.562
0.16001	4.10456		0.078	0		114.653	138.301
0.131625	0.638284		0.078	0		242.264	191.642
0.00508654	0.0525455		0.078	0		76.242	323.531
0.0111154	3.03737		0.078	0		121.849	9.05099
0.0498462	0.962284		0.078	0		343.943	154.424
0.110087	0.17192		0.078	0		272.826	133.604
0.0711154	0.0745568		0.078	0		46.2538	114.227
0.0923462	0.0941023		0.078	0		172.975	94.0867
0.177846	2.99056		0.078	0		96.5077	325.348
0.0646538	0.0131364		0.078	0.333333		257.935	279.26
0.0393846	0.0131364		0.078	0		53.6049	174.425
0.243087	1.08501		0.078	0		278.15	332.279
0.0570096	0.0395568		0.078	0		313.868	153.078
0.261779	0.120557		0.078	0		9.26259	209.378
0.448615	0.0369205		0.078	0		154.851	172.086
0.00188462	0.48692		0.078	0		109.958	102.354
0.234	2.04291		0.078	0.1		58.6702	190.022
0.138462	1.20768		0.078	0		73.3752	196.663
0.0431635	2.79564		0.078	0		154.767	95.6846
0.304654	0.0295568		0.078	0.5		301.181	41.2202
0.143115	0.130102		0.078	0.583333		339.876	21.903
0.0831635	0.472909		0.078	0		105.594	254.68
0.0194712	0.235636		0.078	0		18.5388	205.87
0.277885	0.0495		0.078	0		225.493	188.119
0.0418846	0.601136		0.078	0		280.779	113.811
0.124962	4.80114		0.078	0		273.15	220.237
0.0194712	0.384727		0.13	0.5		326.606	211.753
0.110087	0.00654545		0.078	0.833333		191.101	109.967
0.0346154	0.158227		0.078	0		81.1431	134.052
0.732462	0.0191023		0.078	0		170.054	202.605
0.347115	0.22592		0.13	0		105.856	83.6056
0.0161635	0.012375		0.078	0		301.659	8.27624
0.553846	0.0172841		0.078	0		248.633	199.801
0.52201	0.022		0.078	0		239.817	34.9175
0.196625	0.0691364		0.13	0		324.347	332.812
0.0169615	0.0840455		0.052	0		42.4868	97.4812
0.10601	0.0395568		0.078	0		52.9579	238.836
0.912154	0.0840455		0.078	0		156.477	333.049
0.268163	0.034375		0.078	0.333333		273.752	287.582
0.461163	0.298227		0.13	0		189.279	275.44
0.848163	3.14405		0.052	0		211.728	229.805
0.721885	3.14405		0.078	0		66.2266	113.204
1.56163	4.39641		0.078	0		55.1201	68.6797
0.544654	0.710227		0.078	1		240.738	44.8887
3.93846	2.95568		0.13	0		270.185	181.354
0.014625	0.0541023		0.052	0.5		218.769	149.524
2.64015	0.259102		0.078	0		188.2	228.417
0.079625	0.104727		0.078	0.823529		37.1049	324.261
0.918087	0.853136		0.078	0		237.783	355.326
2.77278	0.186182		0.13	0		318.616	98.3426
1.75316	2.93255		0.052	0		260.05	267.393
0.918087	0.786011		0.078	0.238095		53.3268	56.8556
0.0961538	0.0900114		0.078	0		204.646	205.3
1.26701	1.03641		0.078	0		152.454	357.91
0.540087	2.30114		0.13	0.142857		253.246	53.0668
1.16446	1.2375		0.052	0		347.869	33.2306
0.23101	1.77301		0.052	0		251.582	286.662
0.00700962	3.1321		0.078	0		269.229	26.8416
0.185779	0.305636		0.078	0		159.185	225.106
2.96178	0.441011		0.078	0.0833333		196.024	55.0713
2.04347	1.46456		0.13	1		71.5142	122.764
1.77788	1.52223		0.052	1		162.622	263.473
0.287779	0.450011		0.052	0		223.722	147.753
0.129385	1.92891		0.078	0		181.856	72.5042
0.304654	0.40592		0.078	0		354.28	137.074
1.42524	4.21456		0.078	0		162.94	10.441
0.127163	2.13056		0.13	0		104.552	244.715
1.22547	0.0605568		0.052	0		80.1041	17.686
0.0240385	0.248909		0.052	0.5		228.46	234.481
0.721885	0.0709205		0.052	0		0.576933	56.8379
1.21178	0.660011		0.078	0		192.743	357.667
0.204962	0.828409		0.078	0		269.603	125.905
0.0270096	0.10692		0.078	0		192.234	256.032
0.695779	0.122909		0.13	0		164.121	140.101
1.53078	0.130102		0.052	0		30.0108	115.356
2.49116	0.632909		0.052	0		333.986	161.691
0.894471	0.40592		0.052	0		277.455	356.945
0.513087	0.859375		0.078	0		209.007	301.305
0.358163	0.427682		0.078	0		161.222	351.72
0.948038	0.540045		0.078	0		82.3332	291.21
0.900346	1.39205		0.13	0		98.3179	75.9691
0.246154	0.00654545		0.052	0		62.7839	353.781
2.30865	0.0745568		0.052	0		24.2277	12.6121
2.05235	0.859375		0.052	0		118.064	59.5772
0	0.252284		0.078	0		225.18	202.715
0.246154	0.472909		0.078	0		193.592	234.29
0.246154	3.80956		0.078	0		29.6682	175.378
0.246154	2.662		0.13	0		162.022	121.251
0.246154	3.64041		0.052	0		283.883	228.632
0.284462	0.219557		0.052	0		332.281	309.993
0.43624	2.14041		0.052	0.889868		87.3424	37.0767
1.00938	0.034375		0.052	0.142857		139.452	300.148
0.112154	0.0200455		0.078	1		158.195	148.41
0.00753846	4.17314		0.078	0		214.117	20.315
1.13785	5.44164		0.078	0		64.6418	51.3658
0.770087	2.00455		0.13	0		33.262	178.099
0.0761635	0.649102		0.052	0.25		280.863	114.073
0.277885	4.52456		0.052	0.666667		68.008	198.574
0.96624	0.273011		0.052	0		151.573	30.4021
1.25309	0.142545		0.052	0.333333		254.1	196.358
0.343471	0.276545		0.078	0		132.424	292.532
2.40385	0.00601136		0.078	0		157.642	42.0414
1.85309	0.0745568		0.078	1		37.1205	122.535
1.04712	0.248909		0.13	0		49.0161	112.973
2.74188	2.88655		0.052	0		327.548	322.944
1.00938	1.51392		0.052	0		189.839	270.374
1.11154	0.84692		0.052	0		180	118.712
0.196625	2.67301		0.052	0		189.32	35.5525
3.42701	3.90223		0.078	0		222.349	152.814
1.83624	0.606375		0.078	0		342.867	302.037
0.284462	1.22255		0.078	0		119.907	71.3619
3.57788	0.276545		0.13	0		183.609	58.1389
1.21862	0.40592		0.052	1		15.9996	224.203
0.116346	1.6151		0.052	0		140.065	246.722
0.110087	1.9571		0.052	0		70.2216	55.4027
0.0471154	1.36828		0.052	0		29.8949	127.098
0.0526538	0.213284		0.078	0		283.405	85.8601
0.00700962	1.93828		0.078	0		239.276	253.336
0.122779	2.55314		0.078	0		234.874	36.1909
0.369385	0.676545		0.13	0		192.15	267.86
0.104	3.61473		0.052	0		282.877	174.662
0.0161635	4.07728		0.052	1		299.348	157.646
0.120615	2.34223		0.052	0		339.927	168.642
0.819846	0.721636		0.052	1		98.1846	221.52
0.00384615	0.213284		0.078	0		93.4325	240.779
0.0813846	1.63228		0.078	0		296.096	209.211
0.0177788	3.07273		0.078	0		11.5814	236.834
0.308087	0.166375		0.13	0		173.935	282.179
0.978471	1.36828		0.052	0		23.913	43.8758
0.0778846	0.859375		0.052	0		110.117	69.9507
0.620346	0.530182		0.052	0		341.705	245.741
0.193885	0.23892		0.052	1		179.905	256.33
0.432154	0.9295		0.078	0		356.381	267.032
1.28804	1.76405		0.078	0		98.1265	137.931
0.157538	0.0465455		0.078	0		100.972	194.429
1.23924	0.798011		0.13	0.25		329.516	150.655
0.924038	1.29056		0.052	0		283.912	263.356
0.0280385	0.252284		0.052	0		3.22561	140.018
1.45501	2.64005		0.052	0		204.228	317.28
3.41554	0.235636		0.052	0.125		309.893	232.683
3.744	0.000920455		0.078	0		170.095	207.772
0.888615	0.0131364		0.078	0.769231		199.405	269.816
0.291115	0.0261818		0.078	0.5		187.765	51.9518
1.29509	0.0164091		0.13	0		281.634	205.741
0.517538	0.088		0.052	0		33.8098	193.34
1.23924	4.96501		0.052	0		50.5287	36.1512
3.76804	0.2695		0.052	0		322.583	38.1762
1.33062	1.89164		0.052	0		182.442	34.6973
2.23388	1.31364		0.104	0.25		19.0603	160.79
0.157538	0.0639205		0.078	0		288.089	54.9057
1.70424	0.50592		0.078	0		213.92	119.026
0.281163	1.2601		0.078	0		118.457	54.282
0.329087	1.4321		0.13	0		339.077	14.7626
0.444471	0.828409		0.052	0		190.416	27.9875
0.16001	3.88892		0.052	0		8.21404	62.8189
0.311538	1.8091		0.052	0		106.52	212.019
0.615471	0.207102		0.052	0		221.034	40.4857
2.16947	2.68405		0.104	0		278.977	223.936
3.96312	2.16018		0.078	0		213.404	223.108
1.77788	1.88237		0.078	0		80.5438	197.344
0.0904712	0.477557		0.078	0		161.863	271.779
1.26004	3.07273		0.13	0.5		102.171	31.2923
1.91265	1.12756		0.052	1		212.408	197.2
0.990779	3.24041		0.052	0		278.948	32.2203
0.53101	0.31692		0.052	0		154.145	29.9071
0.311538	0.98892		0.052	0		223.223	334.698
0.140779	1.07101		0.104	0		287.397	156.346
0.94201	0.0556818		0.052	0		272.468	123.915
4.36804	0.034375		0.078	0.277778		248.177	222.316
0.15024	0.0102273		0.078	0.333333		317.43	178.733
0.567779	2.08164		0.078	0		210.637	313.376
0.180471	1.0571		0.13	0		260.698	192.576
0.78101	0.17192		0.052	0		89.5169	321.7
0.7865	0.186182		0.052	0		72.8411	276.414
3.38124	3.80956		0.052	0		225.25	58.0757
2.98316	2.77314		0.052	0		202.914	359.947
4.00024	1.6151		0.104	0		13.711	107.391
3.30188	1.04328		0.052	0		170.911	123.518
2.75216	0.0436818		0.078	0.333333		167.237	334.496
0.491115	0.00501136		0.078	0		260.421	256.614
0.65501	0.305636		0.078	0		57.136	298.055
0.0849615	0.232375		0.13	0		48.7816	226.717
0.605779	0.145102		0.052	1		117.752	236.98
0.343471	1.28291		0.052	0		214.905	13.5087
2.99388	5.27001		0.052	0.3		245.05	328.374
1.50024	2.78437		0.052	0		121.662	346.579
0.79201	3.01392		0.104	0		342.975	350.801
0.448615	2.77314		0.052	0		139.834	163.33
1.84465	0.0181818		0.078	0		218.227	182.963
0.513087	2.97891		0.078	0		31.4296	240.555
1.11154	3.32592		0.078	1		187.285	169.391
1.61635	0.262545		0.13	0		304.981	114.762
0.43624	4.21456		0.052	0		276.932	13.1186
4.12524	2.43601		0.052	0		26.9691	119.577
0.848163	0.0191023		0.052	0		191.553	270.681
3.11309	0.283682		0.052	0		323.214	31.5612
3.33578	2.24018		0.104	0		111.822	167.584
0.329087	0.120557		0.052	0		165.249	193.911
1.69615	0.0691364		0.052	0.25		66.5064	23.1522
1.05985	3.58914		0.078	0.2		109.472	40.187
0.635087	1.01592		0.078	0.75		222.226	116.075
0.563115	2.60728		0.078	0		187.988	225.859
0.690615	3.73101		0.13	0		213.776	79.6389
0.0646538	0.968909		0.052	0		178.705	2.35337
1.97316	0.491636		0.052	0		300.806	351.706
0.473885	2.49956		0.052	0		88.8351	31.245
1.30924	2.00455		0.052	0		232.384	294.344
0.586625	1.50564		0.104	0		329.493	24.6608
3.93846	0.0495		0.052	0		31.6484	242.857
0.42001	0.189102		0.052	0.448276		59.3714	293.733
2.19696	3.22828		0.052	0		160.874	278.141
1.44009	0.477557		0.052	0		192.375	287.673
2.12404	0.169136		0.052	0		300.697	47.4957
1.38116	2.26041		0.052	0		164.463	51.6789
0.0526538	0.671011		0.052	0		169.341	170.753
4.13785	0.360045		0.052	0		26.9256	116.786
3.82847	0.0920455		0.052	0		192.412	165.855
0.408038	0.229136		0.078	0		156.411	252.369
3.95078	0.0436818		0.078	0		196.994	66.7556
0.124962	0.232375		0.052	0		231.956	349.756
2.35601	0.163636		0.052	0		290.208	10.6094
0.33624	0.0801818		0.078	0		187.852	280.138
0.400154	0.0941023		0.078	0		128.433	334.421
1.38116	0.0840455		0.078	0		66.7142	195.425
0.00553846	0.127682		0.052	0		236.908	43.6368
1.0985	1.03641		0.078	0		166.219	336.745
0.16501	2.14041		0.052	0		28.6053	72.1852
0.339846	1.65823		0.078	1		300.356	112.791
0.685471	1.41601		0.052	0.428571		315.47	230.607
0.0761635	1.74618		0.078	0		266.37	287.677
1.14447	3.7571		0.052	0		44.1351	47.7326
0.0615385	2.59641		0.078	0		172.118	42.3081
0.0418846	5.04041		0.052	0		26.132	336.238
0.252346	1.86392		0.078	0		270.622	218.904
0.213471	1.32914		0.052	0		174.231	2.44624
0.147846	0.232375		0.13	0.166667		222.592	261.113
0.228038	1.64956		0.078	0		159.121	171.757
0.0980865	2.56392		0.052	0		27.4784	33.9713
0.0290865	3.37528		0.13	0		169.934	184.966
0.287779	2.95568		0.078	0		53.434	92.7751
1.19816	1.0991		0.052	0		193.172	241.729
0.274625	2.9441		0.13	0		229.973	138.399
2.23388	2.72841		0.078	0		254.085	21.9002
0.0904712	0.276545		0.052	0		271.606	158.652
2.70096	0.55		0.13	0		101.023	256.603
0.499846	1.32137		0.078	0		157.852	357.008
0.222154	0.0382273		0.052	0.166667		296.298	337.781
0.207779	1.79101		0.13	0		123.137	309.497
1.74496	1.14192		0.078	0		69.847	205.151
0.770087	0.0941023		0.052	0		266.798	180.13
1.64009	2.44655		0.13	0		109.041	60.0612
1.02816	2.662		0.052	0		15.7143	291.167
1.09201	1.20768		0.052	0		292.827	203.184
2.79347	0.262545		0.052	0		175.264	122.492
0.228038	1.12756		0.052	0		5.19318	42.0873
2.30865	0.570182		0.052	0		213.982	82.6528
0.112154	1.00914		0.052	0		184.267	128.076
0.670154	2.08164		0.052	0		35.3569	170.645
4.31635	1.91023		0.052	0.5		162.837	358.211
0.456962	2.54237		0.052	0		182.311	0.206196
4.81985	1.2601		0.052	0		107.563	173.44
0.42001	0.111375		0.052	0		90.4916	101.516
0.79201	5.27001		0.052	0		45.0726	187.883
0.183115	1.99501		0.052	0		83.7975	124.091
0.347115	0.627557		0.052	0		189.7	305.498
0.0221538	0.00192045		0.052	0		229.373	242.575
0.978471	1.31364		0.052	0		132.406	64.3475
2.45216	0.441011		0.052	0		327.7	88.4636
3.63678	0.0605568		0.052	0		224.864	129.897
1.13124	0.780045		0.052	0		243.439	57.9297
0.456962	0.229136		0.052	0.111111		219.506	69.4683
0.465385	1.94768		0.052	0		24.5447	20.1345
1.11154	0.00955682		0.052	0		200.933	138.264
2.66035	1.14192		0.078	1		159.135	311.704
3.80424	0.104727		0.078	0		330.879	18.3642
0.0923462	0.0181818		0.078	0		280.796	233.02
0.0221538	0.459102		0.078	0		341.535	132.397
0.859625	0.352		0.078	0		184.435	182.314
0.122779	0.00255682		0.078	0		325.012	180.768
0.277885	0.822284		0.078	0		200.067	202.171
2.29924	1.71073		0.078	0		272.576	358.614
0.0694712	1.20028		0.078	0		175.396	194.423
0.544654	0.252284		0.078	0		167.65	199.329
0.743115	1.078		0.078	0		82.9352	240.08
0.30124	0.418909		0.442	0		119.971	255.105
0.540087	2.57473		0.442	0		97.2745	163.205
2.92985	3.42501		0.442	0		220.625	13.4532
0.33624	0.432102		0.442	0		149.179	279.768
0.465385	0.16092		0.442	0		5.54417	201.208
0.287779	1.7551		0.442	0		206.152	197.05
0.0186154	2.09138		0.442	0		317.999	258.635
0.0124615	0.936011		0.442	0		5.08898	216.524
0.00384615	0.0331364		0.442	1		86.0777	205.787
0.0615385	3.77018		0.442	0		132.537	153.06
0.246154	2.99056		0.442	0		34.8213	104.73
0.284462	3.718		0.26	0		47.6831	114.072
0.0153846	0.232375		0.442	0		334.44	314.722
0.0230865	0.545011		0.26	0		92.809	10.5323
0.32201	3.09641		0.442	0.5		133.675	20.9101
0.0301538	0.427682		0.26	0		84.6119	76.1635
0.291115	3.4001		0.052	0		183.573	133.267
0.140779	0.982227		0.052	0.333333		83.9367	121.46
0.64501	0.344045		0.13	0		88.4364	30.243
0.452779	1.89164		0.13	0		225.243	232.241
0.354462	0.0691364		0.13	0		252.747	196.164
1.59278	4.32601		0.13	0		324.926	287.576
1.19816	0.0147273		0.13	0		194.036	196.302
2.16947	0.0840455		0.078	0.333333		98.909	264.68
0.586625	0.0941023		0.13	0.769912		330.319	243.71
3.75601	2.27056		0.078	0		137.583	162.919
0.157538	0.102557		0.13	0		145.293	349.722
0.535538	0.0920455		0.078	0		256.094	331.073
0.0457788	0.0709205		0.13	0		216.796	338.517
0.392346	0.140011		0.078	0		146.402	117.977
0.432154	0.560045		0.13	0		219.261	344.289
0.079625	0.183284		0.078	0		259.725	15.2937
3.00462	2.54237		0.13	0		212.979	182.189
3.47309	0.022		0.078	0		57.693	205.769
0.0512404	0.10692		0.13	0		327.36	140.38
1.07909	0.638284		0.078	0		243.008	284.563
0.0980865	0.816182		0.13	0		251.134	133.075
0.00753846	0.916545		0.078	0		214.972	149.581
1.15112	2.19001		0.13	0.3		68.111	316.505
0.311538	0.0055		0.078	0		73.2133	185.572
3.02616	0.0155568		0.13	1		116.872	59.0521
0.17524	0.001375		0.078	0		44.0649	347.521
0.358163	0.00454545		0.078	0		194.913	120.177
1.44009	0.135011		0.078	0		131.01	263.638
0.240038	0.0230114		0.052	1		314.79	344.24
0.586625	0.762284		0.052	0		235.502	323.313
0.17524	0.0782841		0.052	0		160.283	233.285
0.478163	0.454545		0.052	0.444444		298.53	287.033
0.110087	2.2301		0.052	0		245.262	299.065
1.33062	0.73892		0.052	0		330.765	354.8
3.84062	0.219557		0.052	0		111.69	159.527
0.825471	0.903682		0.052	0.2		269.706	325.413
0.819846	0.2695		0.052	0		125.778	281.526
0.680346	0.22592		0.052	0		210.545	322.506
0.42001	0.384727		0.052	0		165.229	116.127
0.0694712	0.762284		0.052	0		69.7446	322.471
4.34215	0.169136		0.052	0.5		6.83544	328.251
0.50424	0.432102		0.052	0		110.849	146.252
0.465385	0.219557		0.052	0		191.361	329.021
2.13309	0.520409		0.052	0		323.167	12.1226
0.16001	0.372284		0.052	0		87.7255	78.0979
0.43624	0.0782841		0.052	0		276.494	66.3862
0	0.174727		0.104	0		295.936	349.314
0.246154	2.51023		0.052	1		222.257	213.763
2.24316	0.00828409		0.052	0		304.883	27.4306
1.69615	0.0181818		0.104	1		153.913	93.0561
0.491115	0.163636		0.052	0		352.629	70.2696
0.695779	0.0840455		0.052	0		154.882	358.951
0.332654	0.0295568		0.104	0		152.737	81.4835
2.76246	0.0356364		0.052	0.0909091		254.816	166.052
0.563115	0.00290909		0.052	0		344.514	171.371
1.8785	0.0307273		0.104	0		272.704	353.007
1.64804	2.08164		0.052	0		103.725	317.066
0.202163	1.3841		0.052	0		238.258	347.003
4.08754	2.32164		0.052	0.333333		195.58	248.157
0.291115	1.90092		0.052	0		19.3864	116.128
2.03462	1.77301		0.052	0		200.248	299.091
2.22463	4.92005		0.052	0		278.406	187.876
0.129385	0.693284		0.052	0		64.2779	11.9843
0.630154	0.601136		0.13	1		306.797	234.895
0.853885	1.44018		0.13	0		300.338	172.251
1.83624	1.91956		0.13	0		130.367	166.662
2.56015	2.51023		0.13	0		52.1134	108.959
0.825471	2.58556		0.13	0		98.3072	310.397
1.89554	1.9571		0.13	0		46.0108	201.3
1.4625	0.968909		0.13	0		165.867	193.48
1.92985	0.0395568		0.13	0		88.6074	249.463
0.706163	0.0745568		0.13	0		297.34	196.323
1.15778	4.72756		0.13	0		290.615	217.798
0.177846	0.118227		0.13	0		109.172	46.9494
2.38465	1.28291		0.26	0		187.007	87.363
2.72138	3.86238		0.13	1		206.311	300.259
2.45216	2.14041		0.26	0		255.7	65.6852
0.630154	0.6655		0.13	0		302.477	173.018
0.65	0.0801818		0.26	0		191.41	34.7955
0.308087	0.255682		0.13	0		13.5229	35.7957
2.15124	3.6791		0.26	1		288.168	7.97434
0.972346	1.34473		0.13	0		113.867	308.864
0.0711154	0.580409		0.26	0		356.494	337.628
0.900346	0.0307273		0.13	0		314.53	158.825
2.23388	4.98005		0.26	0		227.065	157.299
0.0203462	0.816182		0.13	0		265.36	201.625
0.882779	0.890909		0.26	0		177.8	74.4355
0.155087	4.11823		0.13	0		93.8896	24.5369
0.213471	0.276545		0.26	0.0869565		158.542	32.8382
0.112154	4.10456		0.182	0		92.0342	324.249
0.591385	0.195011		0.13	0		196.008	155.659
0.0457788	1.96655		0.26	0.5		113.144	131.269
0.079625	1.68437		0.182	0		174.863	304.216
0.225087	0.352		0.13	0		130.387	40.3887
0.112154	1.94768		0.26	0		176.336	190.456
0.0512404	0.192045		0.182	0.5		128.43	0.671322
0.199385	0.840727		0.13	0.3		183.931	152.025
0.553846	0.248909		0.26	0		282.998	140.677
1.13124	0.11592		0.182	0		298.818	93.3665
0.0131635	1.36041		0.13	0.0769231		243.897	313.335
0.152654	0.120557		0.26	0.5		223.406	171.052
0.11424	0.130102		0.182	1		214.971	58.2552
0.0203462	3.91556		0.13	1		24.1724	357.057
0.140779	1.82728		0.26	0.2		313.781	41.0241
0.17524	0.155557		0.182	0.666667		301.153	100.155
0.0431635	0.034375		0.13	0		226.184	264.472
0.079625	0.001375		0.26	0		231.696	156.641
0.0923462	0.0139205		0.182	0.5		117.864	233.648
0.0346154	0.0382273		0.104	0		99.571	9.3511
0.0186154	0.0495		0.13	0		346.579	72.9187
0.00188462	0.16092		0.26	0		187.797	4.36116
0.17524	1.60655		0.182	0		10.8042	39.8181
0.026	1.62368		0.104	0		5.44698	261.098
0.0867788	1.782		0.13	0.333333		285.432	18.0667
0.157538	0.0191023		0.26	0		5.69266	220.693
0.0498462	0.555011		0.182	0		74.4589	258.707
0.15024	3.18001		0.104	0		41.7263	218.124
0.185779	1.46456		0.13	0		139.811	342.819
0.234	0.98892		0.26	0		231.735	208.537
0.0831635	0.436545		0.182	0		146.713	23.073
0.0065	0.0261818		0.104	0		166.684	354.442
0.291115	0.210182		0.13	0		178.421	324.533
0.188462	3.168		0.26	0		224.862	263.577
0.138462	0.0656364		0.182	0		109.008	54.3017
0.0369615	3.38768		0.104	0		135.472	336.215
0.0980865	3.38768		0.13	0		49.5605	237.447
0.440346	1.70192		0.26	0		180.718	349.919
0.21924	0.454545		0.182	1		254.007	208.131
0.216346	0.962284		0.104	0		255.92	244.642
0.00311538	1.12756		0.13	0		199.215	217.251
0.0153846	4.2701		0.26	0		351.374	207.272
0.014625	0.525284		0.182	0		335.387	326.921
0.193885	4.14564		0.104	0		156.716	232.491
0.0867788	3.50028		0.156	0		34.8462	33.3774
0.0346154	1.47273		0.13	0		123.241	73.864
1.25309	0.611636		0.26	0		193.967	60.4726
0.444471	0.995636		0.182	0.5		189.525	189.389
1.43265	4.2701		0.104	0		171.147	279.071
1.99938	0.332284		0.156	1		110.578	89.2896
1.51547	1.81818		0.13	0		81.8699	289.478
1.14447	2.2301		0.26	1		124.551	127.306
0.294471	3.42501		0.182	0		203.894	352.382
1.81112	1.92891		0.104	0		17.884	324.541
4.49862	0.287284		0.156	0		232.058	40.8726
0	0.822284		0.052	0		134.885	81.7553
0.0418846	2.97891		0.052	0		182.999	264.652
0.376962	2.84091		0.052	0		110.809	110.527
0.294471	4.0501		0.052	0		166.207	250.839
0.448615	1.26768		0.052	0		174.224	264.195
0.0290865	0.0589091		0.052	0		161.565	159.848
0.225087	2.662		0.052	0		85.3645	255.143
1.72047	0.255682		0.052	0		203.089	101.121
4.65785	3.02564		0.052	0		194.035	62.1093
2.05235	0.48692		0.052	0		11.9619	10.2511
0.108038	0.472909		0.052	0		47.6456	37.3826
0.865385	2.03328		0.052	0		146.05	359.582
2.25246	1.74618		0.13	0		150.265	180.654
0.392346	4.20073		0.13	0		189.702	182.229
1.04712	2.31137		0.13	0		146.078	345.681
4.75201	3.00223		0.13	0		205.133	189.478
1.90409	0.360045		0.052	0		196.921	214.205
0.23701	1.91956		0.13	0		180.689	72.8021
0.16001	1.2151		0.052	0.5		97.5996	107.019
0.0346154	1.14192		0.13	0.25		175.408	148.003
0.53101	3.36291		0.052	0		331.349	22.1898
0.155087	4.84556		0.13	0		235.581	224.032
0.133885	1.77301		0.052	0.5		332.554	221.433
0.240038	5.04041		0.13	0.333333		182.373	228.444
0.0526538	1.36828		0.052	0		76.2801	130.439
0.0418846	5.53641		0.104	0		184.746	263.394
0.865385	1.02273		0.13	0		289.62	35.0612
0.325538	3.30138		0.052	0		199.615	126.003
0.240038	1.46456		0.104	0.125		245.235	73.7704
0.350779	1.47273		0.104	0		177.497	324.326
0.33624	2.34223		0.104	0		87.1155	64.9995
0.0240385	2.92101		0.104	0		159.499	207.867
0.486779	2.92101		0.052	0		115.964	67.3887
0.216346	1.5641		0.052	0		116.868	156.004
0.888615	0.61692		0.052	0		156.312	172.485
0.65	1.67564		0.052	0		107.786	31.1695
0.17524	0.810102		0.052	0.428571		167.687	165.671
0.482462	0.515557		0.052	0		151.861	76.5947
0.291115	1.23001		0.052	0		194.662	37.6384
0.706163	0.570182		0.052	0		243.834	259.078
0.0393846	1.29823		0.052	0		76.8469	203.461
0.495471	0.348011		0.052	0		339.806	14.7502
1.03446	0.340102		0.052	0.5		126.17	77.4748
0.0301538	0.727375		0.208	0		38.3456	2.83746
0.461163	2.13056		0.052	0		287.422	314.726
1.07265	1.18556		0.208	0		217.237	68.2654
1.26701	0.00828409		0.052	0		295.9	49.4102
1.53078	0.012375		0.208	0		135.081	176.468
0.11424	0.147682		0.052	0		36.731	193.207
0.304654	0.0319205		0.208	0		98.8938	51.3297
2.09701	0.0356364		0.052	0		284.355	305.299
3.51947	0.0451023		0.052	0		221.737	328.943
1.07909	0.0691364		0.208	0		229.422	76.9025
4.05001	1.2601		0.052	0		220.243	164.413
0.0431635	0.328409		0.052	0		113.766	165.432
0.246154	4.0501		0.208	0		319.383	235.148
0.984615	0.676545		0.052	0		127.667	163.009
0.894471	0.294557		0.052	0.0769231		48.7203	305.081
0.0630865	0.414557		0.208	1		169.971	98.2966
0.00808654	0.643682		0.052	0		203.606	140.444
0.432154	4.9051		0.052	0.333333		132.561	321.182
0.133885	2.49956		0.208	0		224.279	331.837
0.222154	0.436545		0.052	0		252.441	138.938
0.428087	0.012375		0.052	0		313.694	183.615
0.112154	0.962284		0.052	0.25		306.997	329.785
1.00938	3.65328		0.208	0		192.938	59.8747
0.0203462	2.02368		0.052	1		13.4829	168.987
0.213471	4.28405		0.052	0		251.919	118.754
0.138462	1.17092		0.052	0		285.626	91.0292
0.53101	2.9095		0.208	0.692308		223.775	39.4755
0.440346	1.2601		0.052	0		235.543	173.357
1.31635	0.975557		0.052	0		180.334	158.327
0.11424	1.44828		0.052	0.25		117.852	355.308
0.350779	0.816182		0.208	0		293.875	258.934
0.100038	1.13473		0.052	0		288.834	214.544
0.39624	3.718		0.052	0		240.487	302.267
3.68424	4.75692		0.078	0		155.78	117.455
0.711385	1.34473		0.052	0		20.6661	59.6709
0.452779	0.298227		0.208	0		192.208	170.937
0.284462	1.74618		0.052	0		341.579	228.977
0.39624	1.28291		0.052	0		77.4665	315.586
0.108038	1.00914		0.078	0		262.452	174.431
0.495471	0.762284		0.052	0		101.539	264.764
0.120615	3.50028		0.208	0		251.37	21.9976
2.84554	5.53641		0.052	0		24.6757	82.2262
0.65	5.50473		0.052	0		110.746	243.673
3.51947	2.38368		0.078	1		220.685	40.3721
1.60062	1.0571		0.052	0		12.311	280.421
0.737779	1.25255		0.104	0		172.818	264.953
3.87716	0.0691364		0.104	0		315.743	117.949
3.08035	3.4001		0.104	0		337.317	101.168
2.74188	5.39456		0.104	0		323.484	186.394
3.69615	5.19291		0.104	0.0857143		252.295	161.151
2.49116	2.92101		0.104	0		27.0042	156.801
0.456962	0.192045		0.104	0.2		166.675	237.195
0.53101	0.0745568		0.104	0		30.9747	31.4531
0.0334712	0.201011		0.104	0		157.226	70.7693
0.140779	0.00328409		0.104	0		246.769	78.2533
0.461163	0.0131364		0.104	0		194.34	27.8467
0.33624	2.15028		0.104	0		263.132	19.1119
0.842462	1.12756		0.104	0		149.772	346.32
0.444471	1.99501		0.104	0		109.577	241.869
0.122779	1.76405		0.104	0.5		127.986	164.218
0.261779	0.376409		0.104	0		336.846	41.1055
0.711385	0.17192		0.104	0		193.562	241.31
0.177846	2.71728		0.104	0		209.565	39.0026
0.131625	0.0436818		0.13	0		242.034	82.9422
0.7865	4.29801		0.104	0.4		85.1331	296.137
0.308087	0.671011		0.104	0		167.354	200.184
0.204962	2.34223		0.13	0		20.0545	12.9682
0.191163	0.0116364		0.052	0		128.941	277.512
0.0630865	1.91023		0.052	0		180.455	46.5482
0.732462	1.76405		0.052	0		245.694	74.1025
0.325538	0.535102		0.052	0		198.694	215.72
0.495471	0.132545		0.052	0.166667		154.802	246.957
1.38846	0.459102		0.052	0.25		96.998	211.072
0.848163	3.73101		0.052	0		265.663	222.166
0.183115	0.273011		0.052	0		39.8212	66.0375
0.572462	0.0727273		0.052	0		336.793	287.479
0.100038	3.4751		0.052	0		0.452156	323.458
2.42312	1.34473		0.052	1		357.972	304.279
0.984615	1.0571		0.052	0.333333		117.682	199.267
0.196625	0.0116364		0.052	0		220.395	174.614
0.836779	1.32137		0.052	0		180.397	207.9
0.727163	1.82728		0.052	0		6.47721	252.116
0.388471	1.91023		0.052	1		188.737	52.6095
0.848163	0.0656364		0.052	0		126.428	169.316
0.0444615	5.53641		0.052	0		224.756	163.35
0.140779	0.601136		0.052	0		85.8626	168.481
0.108038	4.45314		0.13	0		143.973	64.6301
0.347115	1.01592		0.312	0		331.462	259.576
0.108038	0.0251023		0.052	0		271.533	272.155
0.41201	0.00768182		0.052	0		142.127	230.495
2.32754	0.468284		0.052	0		187.888	76.646
0.243087	0.638284		0.052	0		253.885	124.912
0.680346	1.74618		0.052	0		174.715	142.854
1.41047	0.0172841		0.052	0.1		237.527	180.066
0.384615	0.0782841		0.052	0		150.394	220.854
1.72862	0.454545		0.052	0		267.862	36.1726
1.17116	0.0941023		0.052	0		323.573	355.993
0.499846	3.50028		0.078	0.142857		173.794	215.041
2.92985	1.83641		0.078	0		305.554	339.753
4.75201	0.570182		0.078	0		148.997	91.0032
0.16501	1.20768		0.078	0.833333		44.7308	218.106
0.882779	0.364102		0.078	0		22.0052	97.4002
3.72004	0.525284		0.078	0.909091		306.68	270.71
1.14447	0.088		0.13	0.787879		126.055	29.1207
3.17909	0.204045		0.13	0.5		81.9026	188.099
2.65024	1.17823		0.13	0		148.291	337.954
0.984615	0.120557		0.13	0		339.41	142.048
4.18846	2.12073		0.13	1		207.247	62.8178
1.86154	0.450011		0.052	0		218.103	359.234
0.665087	0.61692		0.052	0		233.805	93.3383
0.147846	0.219557		0.078	0		232.654	133.727
0.0471154	0.786011		0.078	0		187.657	103.304
0.0615385	0.822284		0.078	0		188.515	333.914
0.17524	0.786011		0.052	0		308.897	304.103
0.558471	0.0139205		0.078	0.5		166.139	87.2583
0.243087	0.601136		0.052	0		90.0367	297.186
1.72047	1.35256		0.078	0		282.397	111.881
0.329087	0.916545		0.052	0		209.258	71.8068
1.03446	0.0622273		0.052	0		158.204	249.675
3.98785	0.183284		0.052	0.111111		97.4882	199.763
3.09124	0.560045		0.052	0		206.541	202.407
0.0831635	0.11592		0.052	0		44.092	279.106
0.116346	1.07101		0.052	0		225.05	22.7047
0.246154	0.510727		0.052	0		204.028	120.997
1.65601	0.477557		0.052	0		185.399	257.449
2.07015	0.00654545		0.052	0		179.946	310.859
0.110087	0.00710227		0.052	0.347826		11.8949	330.74
0.0540865	0.0356364		0.052	0		211.958	344.34
0.615471	0.432102		0.052	1		84.0078	192.326
1.06624	0.468284		0.052	0		190.469	34.2224
1.38116	0.11592		0.052	0		127.598	243.624
1.28804	1.14192		0.052	0		119.238	85.0237
0.473885	5.30101		0.052	0.2		81.0082	201.52
0.118471	0.380557		0.052	0.5		50.1611	273.527
0.31501	2.47828		0.078	0		219.475	178.853
0.21924	0.344045		0.078	0		10.6168	46.9917
0.17524	0.0210114		0.078	0		275.723	163.766
2.07015	0.84692		0.078	0		172.078	82.2126
0.954087	0.427682		0.078	1		110.084	308.505
0.347115	0.427682		0.078	0		148.062	253.292
0.240038	1.40001		0.078	0		37.5686	161.625
0.202163	0.195011		0.156	0		66.9316	36.2538
1.00938	0.0172841		0.078	0		193.572	52.8112
1.81947	1.37618		0.156	0		43.8238	179.576
0.143115	0.186182		0.078	0		186.536	348.708
0.836779	0.0356364		0.156	0		243.114	173.586
1.54616	0.570182		0.078	1		297.144	35.0749
0.170087	5.08592		0.156	0		240.546	224.022
0.180471	0.828409		0.078	0		61.8011	289.702
2.37509	0.570182		0.156	0		239.702	277.349
1.80278	0.792		0.078	1		330.578	10.7164
0.225087	0.336182		0.156	0		128.896	218.121
0.825471	0.878227		0.078	0.421053		17.5624	114.203
0.118471	0.186182		0.156	0		132.045	10.6589
2.31809	0.380557		0.078	0		264.817	33.0315
0.499846	0.48692		0.156	0		269.863	141.155
0.0961538	0.0541023		0.078	0		39.5958	233.539
3.38124	5.04041		0.156	0		40.2949	334.971
0.954087	0.135011		0.078	0		235.061	174.865
0.228038	1.6151		0.156	0		217.46	239.614
1.00316	0.180409		0.234	0		234.169	50.1835
0.347115	0.704557		0.078	0		220.586	335.197
2.01696	2.1701		0.156	0.666667		54.4242	34.627
0.329087	0.219557		0.234	0		72.7259	156.436
0.329087	0.622227		0.078	0		146.245	306.092
0.0444615	0.0860114		0.156	0		129.858	219.314
0.255471	0.368182		0.234	1		39.6532	216.178
0.339846	0.368182		0.052	0		149.235	14.6178
0.24924	0.397375		0.078	0		88.6632	262.828
0.347115	5.3321		0.156	0		154.122	328.759
0.167538	0.287284		0.234	0		316.876	269.632
0.0418846	3.32592		0.052	0		197.321	347.796
0.21924	1.7551		0.078	0		232.84	130.4
0.136163	2.58556		0.156	0.5		292.274	105.709
0.369385	0.122909		0.234	0.5		9.45132	147.289
0.0711154	0.936011		0.052	0		200.025	179.443
0.234	0.0139205		0.078	1		66.4408	116.565
0.167538	1.93828		0.156	0		162.145	192.719
0.0290865	1.078		0.234	0		356.364	180
0.00924038	0.501136		0.052	0		251.037	91.0427
1.96446	0.242227		0.078	0		168.897	65.3031
1.09201	3.45001		0.156	0.1		64.602	286.024
4.61778	0.0727273		0.234	0		99.0085	271.833
0.329087	1.39205		0.052	0		342.256	80.8981
0.5265	2.93255		0.078	1		134.248	193.689
0.0393846	1.5641		0.156	0		121.18	110.1
1.72862	3.62756		0.234	1		63.4657	247.176
0.0923462	4.53891		0.052	0		141.538	167.309
0.287779	0.376409		0.078	0		326.706	185.817
0.848163	1.74618		0.156	0		270.211	196.283
3.17909	0.459102		0.234	0		50.807	347.086
1.11809	0.368182		0.052	0		313.118	26.6504
0.716625	1.32137		0.078	0		77.9417	91.7886
1.22547	0.55		0.156	0		144.07	104.832
0.213471	0.9295		0.234	0		178.988	227.233
1.31635	0.0356364		0.052	0		197.235	161.032
0.0484712	1.77301		0.078	0.5		161.163	328.51
0.0630865	5.55228		0.156	0		79.6145	346.656
1.28101	5.17756		0.234	0		117.389	70.9512
2.83509	0.0801818		0.052	0.666667		78.9977	124.765
0.0849615	1.62368		0.078	0		186.549	93.5652
1.11154	3.65328		0.156	0		227.071	59.9425
0.11424	0.294557		0.234	0		344.105	285.159
1.23235	0.158227		0.052	0.5		210.48	164.671
0.54924	0.0605568		0.078	0		308.546	251.457
2.98316	0.262545		0.156	0		271.794	148.339
2.65024	1.14914		0.234	0		168.286	92.2959
0.853885	5.2391		0.052	0.5		342.35	242.418
0.264962	0.804045		0.234	0		6.17738	185.146
0.444471	1.02273		0.078	0.5		188.766	349.074
0.112154	5.31655		0.156	1		46.1923	356.916
2.81424	0.232375		0.234	0		32.2406	166.251
0.0117788	0.903682		0.052	0		302.227	38.3563
0.0280385	0.9295		0.234	0		252.875	238.966
0.147846	3.02564		0.078	0		45.1735	111.289
0.281163	1.64956		0.156	0		127.656	149.268
1.63215	1.54728		0.234	0		244.882	213.944
2.36554	0.982227		0.052	0		9.02915	264.027
1.26701	0.436545		0.234	0		62.7519	44.2741
0.5265	0.61692		0.078	0.333333		206.995	95.3793
4.52496	2.75073		0.156	0.333333		161.651	226.918
2.05235	0.798011		0.234	0		162.642	330.447
1.33062	0.222727		0.052	0		212.736	204.812
2.69078	0.204045		0.234	0		187.991	319.051
2.08804	4.15937		0.078	0		93.1253	85.7413
1.8785	1.408		0.156	0		74.7056	50.5268
0.473885	4.80114		0.234	0		139.982	216.369
2.65024	1.92891		0.052	0.5		103.254	322.862
3.70809	3.718		0.234	0		237.186	157.991
1.71235	0.575284		0.078	0		184.31	151.6
0.440346	0.276545		0.156	0		220.625	204.095
0.225087	1.00238		0.234	0		NaN	187.064
0.339846	3.66618		0.052	0.5		NaN	164.657
0.912154	1.40001		0.234	0.333333		NaN	299.486
0.65501	5.3321		0.078	0		NaN	237.563
0.0727788	0.16092		0.078	0.7		180	8.88566
0.770087	4.41056		0.078	0		180	100.565
0.243087	1.79101		0.078	0		180	82.5655
0.577163	0.515557		0.052	0.5		180	111.245
0.204962	0.336182		0.078	0		180	135.158
0.17524	0.0900114		0.052	0		180	301.456
0.685471	0.232375		0.078	0		92.095	106.639
0.610615	0.0821023		0.052	0		33.6822	345.256
1.15778	1.67564		0.078	0		267.038	327.972
1.41047	3.18001		0.052	0		289.803	214.534
0.131625	2.31137		0.052	0		165.355	59.8484
2.17862	2.25028		0.052	0		279.956	289.457
1.55388	0.0656364		0.052	0.6		49.2915	299.721
0.948038	1.14914		0.052	0		193.959	327.421
0.339846	1.80005		0.078	0.333333		17.7363	18.8643
0.770087	0.344045		0.052	0		110.643	345.586
2.72138	0.560045		0.078	0.25		108.052	19.5335
2.71116	2.89801		0.052	0		4.0024	67.7817
1.664	1.60655		0.078	0		239.267	307.646
3.33578	0.73892		0.052	0		89.6882	134.438
0.90624	0.545011		0.078	0		225.823	257.886
0.122779	0.50592		0.078	0		310.639	239.094
0.145471	0.216409		0.078	0.2		306.036	69.2608
0.294471	0.822284		0.078	0.619048		174.147	238.015
1.10501	1.0571		0.052	0		141.634	315.808
0.936	0.733136		0.078	0		209.693	190.03
0.185779	1.91956		0.052	0.533333		200.074	2.22942
0.452779	0.155557		0.078	0		318.663	193.274
0.191163	0.0109205		0.052	0		137.781	14.7917
0.213471	0.248909		0.078	0		182.424	212.546
0.65501	0.4455		0.052	0		303.052	271.931
0.42001	0.192045		0.078	0		107.431	123.204
2.15124	0.0395568		0.052	0.25		63.3109	118.301
0.246154	1.05018		0.078	0		NaN	154.093
0.544654	0.0589091		0.052	0		14.3584	158.521
0.30124	0.0261818		0.13	0		117.301	349.145
0.0230865	0.0941023		0.078	0		64.1159	356.541
0.544654	0.283682		0.052	0		123.832	176.867
0.0778846	0.189102		0.13	0		99.3139	163.578
0.0124615	0.0109205		0.078	0		119.307	0.654618
0.104	0.213284		0.052	0		23.067	6.98876
0.129385	0.810102		0.13	0		174.667	90.078
0.110087	0.132545		0.078	0		200.227	98.6772
0.0346154	0.0147273		0.052	0		206.616	88.1893
0.0346154	0.0451023		0.13	0		214.257	119.796
0.0104712	0.000409091		0.078	0.2		281.615	287.912
0.0312404	0.132545		0.052	0		204.597	123.195
0.365625	0.0356364		0.13	0		335.267	157.998
0.365625	0.368182		0.078	0		205.14	347.209
0.120615	2.93255		0.052	0		172.168	190.548
0.140779	3.09641		0.13	0		342.827	12.5718
0.0540865	0.130102		0.104	0		112.289	125.212
0.204962	1.32914		0.078	0		49.2749	199.753
0.0111154	3.66618		0.052	0		180	11.8336
0.0471154	2.58556		0.13	0		180	176.492
0.0117788	1.17092		0.104	0		NaN	11.6167
0.177846	1.20028		0.078	0		116.565	98.0148
0.170087	3.32592		0.052	0		208.217	140.556
0.00465385	0.774102		0.13	0		289.527	77.8453
0.0512404	3.24041		0.104	0		198.762	117.812
0.0904712	0.903682		0.078	0		81.1578	83.7215
0.00924038	2.95568		0.052	0		78.7905	102.142
0.0646538	0.50592		0.13	0		262.387	41.8707
0.225087	1.11328		0.104	0		216.243	168.253
0.0203462	0.120557		0.078	0		186.007	213.996
0.727163	4.41056		0.052	0.333333		260.666	121.715
0.188462	0.890909		0.13	0		213.949	7.10654
0.0381635	0.810102		0.104	0		213.651	201.679
0.185779	0.560045		0.078	1		31.1697	224.504
0.16001	0.649102		0.052	0		161.635	206.6
0.213471	2.44655		0.13	0		333.995	28.1629
0.207779	0.792		0.104	0		58.5099	16.4526
0.0831635	1.73728		0.078	0		258.83	31.0922
0.0357788	0.283682		0.052	0		172.958	256.342
0.0600096	3.77018		0.13	0		275.376	228.156
0.358163	1.078		0.104	0		320.488	332.947
0.10201	0.515557		0.078	1		240.981	264.054
0.0540865	0.540045		0.052	1		57.4449	333.586
1.65601	0.360045		0.13	0		100.938	49.5191
0.408038	2.04291		0.104	0		41.3874	250.74
0.304654	4.10456		0.078	0		222.424	322.911
0.404087	0.792		0.052	0		231.136	295.404
0.748471	1.16364		0.13	0		209.472	160.042
0.432154	0.294557		0.104	0		211.325	88.1563
0.461163	0.744727		0.078	0		234.503	220.742
3.61316	2.75073		0.052	0		279.436	278.024
0.0457788	1.71073		0.13	0		157.065	33.0994
4.15047	3.98255		0.104	0		134.16	358.569
0.558471	0.410227		0.078	0		42.6364	62.461
2.65024	4.02301		0.052	0		206.432	167.889
1.79446	1.53056		0.13	0		234.072	21.1072
0.0662404	0.71592		0.104	0		133.675	308.312
0.361885	3.26473		0.078	0.25		43.9612	290.234
2.70096	0.0920455		0.052	0		249.244	117.061
1.01562	0.84692		0.13	0		87.3183	136.157
0.0290865	0.189102		0.104	0		129.862	147.095
2.67047	4.59655		0.078	0		22.9943	147.552
2.01696	2.85228		0.052	0.166667		49.699	61.5159
1.44754	0.450011		0.13	0		91.0361	39.1181
0.180471	0.245557		0.104	0.333333		139.012	57.868
0.695779	0.242227		0.26	1		145.117	130.564
0.222154	0.436545		0.078	0.5		249.533	290.136
0.21924	0.401636		0.052	0		251.389	15.1469
1.53846	0.2695		0.13	0		169.299	28.0181
0.24924	0.140011		0.104	0		223.479	201.577
0.234	0.174727		0.26	1		223.621	85.9412
0.16001	0.305636		0.078	0		298.93	97.594
0.133885	0.340102		0.052	0		71.8257	92.988
0.21924	1.00238		0.13	0		231.02	145.993
4.21388	0.17192		0.104	0		199.983	293.974
1.00316	0.309375		0.26	0		180	286.361
0.284462	0.122909		0.078	0		193.282	305.631
0.252346	0.0525455		0.052	0		32.303	335.12
0.155087	0.50592		0.13	0		158.621	155.241
0.0646538	0.472909		0.104	0		147.149	215.388
0.380779	0.834557		0.26	0		342.331	152.227
0.859625	0.22592		0.078	0		223.207	34.1277
0.240038	0.0900114		0.052	0.625		180.241	173.604
0.108038	0.540045		0.13	0		60.0605	271.33
0.350779	0.113636		0.104	0		34.1332	159.186
0.62524	0.975557		0.26	0		64.2045	300.207
0.848163	0.580409		0.078	0.2		99.4642	315.553
0.329087	0.643682		0.052	0		33.9348	145.089
0.361885	0.982227		0.13	0		211.576	76.8754
1.02188	0.0284091		0.104	0		304.625	34.5174
0.81424	0.150284		0.26	0.25		104.997	40.6267
2.6	0.687682		0.104	0		157.77	169.4
0.700962	0.328409		0.078	0		NaN	19.7507
1.95578	0.0589091		0.052	0		56.0945	167.474
1.30215	0.340102		0.13	0		252.058	322.343
3.15701	1.41601		0.104	0.428571		175.815	152.936
1.83624	0.555011		0.26	0		211.5	108.342
0.743115	0.638284		0.104	0		358.825	126.436
1.04712	0.671011		0.078	0		1.67182	174.433
0.596163	2.46768		0.052	0		230.139	118.329
0.00424038	4.25618		0.13	0.5		345.935	67.8906
0.258615	2.9095		0.104	0		325.166	275.433
0.428087	0.158227		0.26	0		347.456	216.337
0.0923462	0.0251023		0.104	0		203.811	136.828
1.76138	0.000409091		0.052	0.5		254.924	238.542
2.17862	0.034375		0.078	0.2		166.47	274.977
0.721885	0.111375		0.052	0		288.098	91.0959
0.711385	3.58914		0.13	0.142857		243.531	163.752
1.92985	2.11092		0.104	0		23.6434	106.043
1.44009	3.18001		0.26	0		278.965	135.455
0.0831635	0.59592		0.104	0		82.8146	265.193
0.287779	1.59801		0.052	0		317.362	164.989
0.81424	0.936011		0.078	1		256.449	130.567
0.65	5.30101		0.052	0.125		294.003	185.376
1.43265	1.52223		0.13	0		291.945	137.303
1.64804	2.85228		0.104	0		183.951	175.242
4.7385	0.150284		0.26	0		64.9438	87.2304
0.408038	1.91023		0.104	0		233.755	180.054
0.16501	1.76405		0.052	0		293.043	134.831
4.91563	0.491636		0.078	0.0833333		152.751	28.3915
0.960154	0.384727		0.052	0		194.576	157.263
1.72862	0.798011		0.13	0		237.013	41.2318
0.155087	2.65101		0.104	0		304.31	143.938
0.888615	2.46768		0.26	0		101.699	185.603
0.15024	0.606375		0.104	0		82.9422	113.139
0.94201	0.721636		0.052	1		318.028	108.484
0.93001	2.67301		0.052	0		153.485	139.64
0.990779	0.0200455		0.078	0		289.006	320.086
1.31635	0.210182		0.052	0		159.212	232.063
0.0678462	2.68405		0.13	0		245.341	315.69
0.0886154	0.397375		0.104	0		1.22604	352.504
0.079625	1.35256		0.26	0.25		191.817	241.487
0.482462	0.195011		0.104	0		48.7014	288.131
0.339846	0.166375		0.052	0		192.394	159.563
0.23701	0.11592		0.052	0		215.937	185.389
0.0813846	1.45641		0.078	0		252.5	276.791
1.50024	3.4751		0.052	0		128.118	270.203
1.25309	1.66692		0.13	0		156.395	224.762
0.15024	2.85228		0.104	0		277.439	78.1134
4.08754	3.46255		0.26	0		345.02	148.074
1.15778	5.11637		0.104	0		249.417	104.89
2.17862	2.18005		0.052	0.333333		272.49	276.911
0.216346	0.259102		0.052	0		124.799	80.5377
0.252346	0.00955682		0.078	0		306.987	8.4913
0.155087	0.418909		0.052	0		193.387	283.807
0.00311538	4.55328		0.13	0		5.89657	301.648
0.0662404	1.32914		0.104	0		253.734	205.308
0.240038	4.51023		0.26	0		182.463	315.596
0.311538	0.210182		0.104	0		14.5764	160.323
0.188462	0.0251023		0.052	0.5		206.047	296.609
0.167538	0.0240455		0.052	0.0740741		332.062	246.863
0.984615	0.00501136		0.078	0.727273		158.157	143.776
1.12465	0.0295568		0.052	1		332.008	62.2327
0.486779	0.0382273		0.13	0		124.432	123.453
0.294471	0.0251023		0.104	0		172.6	112.517
0.640038	0.034375		0.26	0		68.8651	52.9934
0.369385	0.0116364		0.104	0.25		137.968	312.707
0.424038	0.0409091		0.052	0		131.489	13.8984
1.86154	0.0109205		0.052	0		156.786	214.029
0.918087	0.0961818		0.078	0		158.849	295.605
0.865385	0.000920455		0.052	0		297.54	321.901
1.37388	0.00710227		0.13	0		197.223	64.6698
3.09124	0.0191023		0.104	0.125		146.094	196.222
0.108038	0.0541023		0.26	0		124.002	302.43
4.17578	0.262545		0.104	0		122.574	243.62
0.0323462	0.104727		0.052	0		161.734	154.855
0.3185	3.4375		0.052	0		150.023	130.349
0.0630865	0.40592		0.078	0		282.701	69.2788
0.255471	1.54728		0.078	0		96.6395	167.796
0.147846	0.555011		0.052	1		267.274	268.885
0.0727788	5.39456		0.13	0		100.942	175.056
0.118471	0.259102		0.104	0		153.555	65.8486
0.0630865	0.0147273		0.26	0		28.0573	114.197
0.0212404	1.20768		0.104	0		220.771	343.813
0.140779	2.03328		0.052	0		181.963	38.1698
0.129385	0.17192		0.052	0		201.498	313.587
0.0526538	1.37618		0.078	0		240.56	351.274
0.122779	5.42592		0.078	0		208.109	61.6321
0.0923462	1.63228		0.052	0		183.637	242.899
0.155087	3.80956		0.13	1		219.16	310.22
0.216346	4.69828		0.104	0		117.873	57.343
0.21924	4.49592		0.26	0.5		116.968	242.534
0.225087	0.774102		0.104	0		102.813	320.295
0.0312404	4.312		0.052	0		304.839	352.376
0.268163	4.2701		0.052	0		192.533	349.597
2.95112	0.0782841		0.078	1		235.214	271.193
0.0240385	2.36291		0.078	0		0.514138	71.7038
0.996962	1.17092		0.052	0.5		213.164	292.224
0.444471	0.865636		0.13	0		256.067	221.884
0.127163	1.45641		0.104	0		204.004	337.335
0.0761635	4.38228		0.26	0		246.099	76.6287
0.0290865	1.66692		0.104	0		184.611	80.5377
0.225087	0.0860114		0.052	0		241.349	159.624
0.444471	0.545011		0.052	0		153.554	176.035
0.00347115	2.86368		0.078	0		170.462	13.8812
0.0153846	2.34223		0.078	0		70.0068	208.477
0.152654	0.368182		0.052	0		136.18	273.192
0.0177788	0.859375		0.13	0		156.12	97.0573
0.0942404	0.792		0.104	0		221.864	113.915
0.0334712	3.19205		0.26	0		325.496	104.399
0.0124615	0.798011		0.104	0		237.755	195.603
0.202163	4.25618		0.052	0		220.712	322.083
0.31501	1.90092		0.052	0.5		104.22	64.4679
0.42001	2.2301		0.078	0		44.9044	298.545
0.0203462	4.06368		0.078	0		96.1884	63.2668
0.0512404	1.47273		0.052	0		253.024	313.319
0.0357788	1.67564		0.13	0		285.264	281.066
0.172654	0.687682		0.104	0		218.355	52.5942
0.0484712	0.585557		0.26	1		136.32	252.58
0.0250096	3.60192		0.104	0		5.68506	157.172
0.325538	3.46255		0.052	0		293.26	295.597
0.448615	1.5895		0.052	0		358.364	245.592
0.605779	4.43892		0.078	0		69.1904	109.351
0.210615	0.305636		0.078	0		55.9639	331.452
0.0886154	0.266011		0.052	0		183.468	345.529
0.216346	3.84914		0.13	0		262.23	40.0541
0.404087	0.432102		0.104	0		180	298.592
0.0813846	1.76405		0.26	0		129.262	278.008
0.131625	1.86392		0.104	0		180	189.395
0.127163	0.313136		0.052	0		NaN	153.761
0.0381635	3.35056		0.052	0		NaN	353.344
0.0369615	3.4751		0.078	0		127.927	108.729
4.21388	0.585557		0.078	1		149.901	333.157
3.55446	3.79641		0.052	0		241.52	179.276
0.268163	0.313136		0.13	0.2		NaN	215.824
0.079625	0.195011		0.104	0.333333		NaN	259.392
1.25309	0.00828409		0.26	0		NaN	210.654
0.491115	0.1375		0.104	0		NaN	246.114
4.21388	0.682102		0.052	0		214.229	136.727
3.05862	0.0656364		0.052	1		345.146	19.0442
0.177846	0.0172841		0.078	0		225.882	233.67
0.185779	1.16364		0.078	0.111111		223.713	22.7565
2.17862	0.273011		0.052	0		139.588	268.331
0.62524	0.0589091		0.13	0		36.6468	167.953
1.70424	0.859375		0.104	0		87.0967	267.533
2.87701	0.0307273		0.26	0		207.443	84.8124
2.79347	0.120557		0.104	0		355.95	311.839
0.000615385	0.942545		0.052	0		231.129	339.411
0.680346	0.0525455		0.052	0.5		332.297	343.791
0.143115	4.59655		0.078	0		268.718	128.977
0.635087	2.32164		0.078	0		26.7504	151.501
0.0169615	2.02368		0.052	0		226.537	97.3558
0.912154	0.727375		0.13	0.5		169.54	85.8392
3.40409	5.14692		0.104	0		268.813	267.643
1.00316	1.09205		0.26	0		216.698	295.576
2.95112	0.638284		0.104	0		239.958	3.0394
1.35216	4.07728		0.052	0		98.4076	6.54629
0.274625	1.078		0.052	0		69.6565	28.7261
0.440346	0.232375		0.078	0		216.19	208.163
3.32446	0.654545		0.078	0.714286		106.407	161.565
0.0323462	0.216409		0.052	0		128.145	7.94347
0.591385	2.79564		0.13	0		17.8137	222.839
0.147846	2.06223		0.104	0		320.981	50.5275
0.0312404	4.68368		0.26	0		256.855	219.685
0.0334712	3.45001		0.104	0		187.077	169.369
4.34215	2.78437		0.052	0		130.829	333.856
1.39578	0.384727		0.052	0		133.986	0.14786
0.0138846	0.169136		0.078	1		138.636	144.641
0.0444615	3.35056		0.078	0		44.7044	108.507
1.72862	2.9095		0.052	0		133.184	43.5387
0.936	0.853136		0.13	0		197.278	295.346
0.17524	0.828409		0.104	0		41.3279	310.285
0.311538	1.99501		0.26	0		324.499	35.9499
1.17116	2.02368		0.104	0		213.135	160.38
0.287779	4.87528		0.052	0		275.668	125.523
0.665087	1.12756		0.052	0		240.193	43.4492
2.66035	4.28405		0.078	0		231.263	265.024
0.825471	3.24041		0.26	0		176.356	213.279
0.0711154	0.0369205		0.078	0		152.193	58.876
0.0484712	0.0307273		0.052	0		326.317	224.413
0.482462	0.0395568		0.13	0		264.844	66.4027
1.11809	3.718		0.104	1		152.08	35.2232
2.45216	0.158227		0.26	0		211.57	4.69229
0.508654	1.02273		0.104	0		24.5715	260.683
0.495471	0.0055		0.052	0		111.322	316.171
0.21924	5.2391		0.052	0		64.0922	314.524
0.831115	0.98892		0.078	0		11.3317	298.987
1.44009	0.0840455		0.26	0		269.563	49.0267
1.16446	0.356011		0.078	0		116.282	229.206
0.3185	0.140011		0.052	0		128.013	43.9016
1.13124	1.40001		0.13	0		160.82	185.271
1.25309	0.601136		0.104	0		228.745	227.828
0.311538	2.13056		0.26	0		272.22	147.136
1.79446	4.72756		0.104	0		124.293	234.487
1.13785	1.34473		0.052	0.333333		190.553	167.169
0.640038	4.25618		0.052	0		56.1392	299.481
1.92124	0.0605568		0.078	0.478261		25.2267	141.926
1.60062	0.0356364		0.26	0		210.488	168.839
2.106	5.08592		0.078	0		6.73565	8.58124
0.261779	1.44828		0.052	0		340.675	98.5956
0.0744615	0.0055		0.13	1		300.717	249.564
0.213471	0.235636		0.104	0		353.277	190.309
0.124962	0.145102		0.26	0		46.4788	311.085
0.277885	0.0900114		0.104	1		9.36447	139.73
0.508654	0.132545		0.052	0		135.738	131.649
0.0646538	0.219557		0.052	0		205.757	24.4817
0.000961538	0.222727		0.078	0		172.913	79.4214
0.252346	0.290909		0.26	0		27.1293	333.17
0.079625	1.3841		0.078	0		184.886	30.6215
0.540087	3.30138		0.078	0.125		324.402	288.475
0.380779	1.18556		0.052	0.5		240.463	1.06875
0.0886154	0.792		0.13	0		284.724	264.786
0.384615	0.975557		0.104	0		271.687	291.379
0.00277885	0.975557		0.26	0		12.7971	302.497
0.213471	1.02956		0.104	0		96.6861	78.506
0.23701	0.482227		0.052	0		345.041	269.22
0.424038	0.145102		0.052	0		114.938	278.085
0.456962	1.13473		0.078	0		28.2087	121.2
0.3185	0.235636		0.26	0		296.238	245.196
0.204962	0.356011		0.078	0		179.185	18.1174
2.91924	0.16092		0.078	0.166667		40.288	304.757
[truncated: 201,212+ more rows]

## Sheet: Fig. 4
Fig. 4a			Fig. 4b			0.190042
Log D (TALE 16)	LogD (gRNA9)		Jump Angle (TALE 16)	Jump Angle (gRNA9)		2.60426
-0.224018	0.190042		224.478	137.765		8.33108
-0.439603	2.60426		37.1998	9.80669		6.99192
-0.560733	8.33108		289.019	86.0889		1.03077
0.26727	6.99192		9.17625	184.693		0.785698
-0.4263	1.03077		125.049	355.254		0.93062
0.559097	0.785698		72.0309	142.121		0.415708
-0.249626	0.93062		152.272	159.215		5.08479
0.461383	0.415708		241.558	189.235		3.28738
0.249158	5.08479		233.437	146.505		7.21565
0.693892	3.28738		148.966	180.051		0.683857
0.234217	7.21565		61.6396	191.642		1.42049
0.160814	0.683857		146.031	18.9663		8.46096
0.493127	1.42049		152.103	220.306		13.8481
0.698572	8.46096		89.0691	111.072		1.07994
0.0853426	13.8481		177.475	145.194		4.65875
0.198079	1.07994		305.765	78.5572		2.97009
-0.652643	4.65875		279.14	231.388		2.21522
0.167906	2.97009		219.806	169.834		5.8286
0.718287	2.21522		46.5074	140.836		1.76742
-1.03335	5.8286		221.073	98.4233		5.67523
0.444468	1.76742		157.46	140.307		0.741146
-0.181334	5.67523		157.508	323.496		0.344979
0.0297641	0.741146		187.82	161.408		4.53069
0.427026	0.344979		265.105	37.0872		0.687583
-0.991577	4.53069		96.9287	183.688		10.7267
-0.245469	0.687583		82.9883	305.231		3.86621
-0.143724	10.7267		48.9452	346.067		1.35608
-0.159894	3.86621		76.6075	308.739		9.1499
-0.0524693	1.35608		73.7053	112.38		3.03335
0.464931	9.1499		325.098	93.0475		1.06302
0.145864	3.03335		262.439	181.003		3.57719
0.540713	1.06302		210.514	332.553		5.32431
0.120793	3.57719		164.738	94.4787		1.87847
-0.114415	5.32431		233.259	231.144		4.25052
0.163906	1.87847		274.941	113.911		4.0986
0.310313	4.25052		218.672	44.2179		1.81572
0.445789	4.0986		76.9931	330.578		0.294992
0.629139	1.81572		249.775	72.1163		3.4136
0.107157	0.294992		177.51	175.702		3.11694
0.019324	3.4136		154.539	259.347		0.432896
-0.517112	3.11694		258.145	162.436		7.80365
0.117768	0.432896		143.842	319.267		8.76031
0.392981	7.80365		85.4261	24.3618		4.23427
0.0977886	8.76031		273.066	59.9233		1.75455
-0.0057511	4.23427		220.942	67.3775		0.416396
-0.0955888	1.75455		286.434	214.746		1.36348
0.324167	0.416396		341.814	121.952		3.59998
-0.468082	1.36348		206.21	226.867		1.54031
0.505496	3.59998		328.586	336.597		2.0239
-0.266399	1.54031		196.936	295.949		6.41083
0.24712	2.0239		84.6137	213.708		1.14258
0.20044	6.41083		178.99	341.741		0.431958
0.36169	1.14258		147.095	185.877		1.53008
0.218628	0.431958		169.96	304.909		1.56493
0.0970765	1.53008		216.792	109.518		3.51589
-0.577609	1.56493		195.936	295.214		0.408167
-0.449891	3.51589		112.091	325.747		1.09419
-0.081212	0.408167		99.1712	236.353		2.94971
0.483025	1.09419		7.36659	316.291		1.20517
0.363616	2.94971		132.808	165.436		0.178351
-0.0331936	1.20517		54.7618	210.27		2.29946
-0.167278	0.178351		211.912	200.619		1.81709
0.480309	2.29946		176.986	72.7229		1.11368
0.362659	1.81709		232.784	18.5513		0.904125
-0.632819	1.11368		344.362	195.429		0.285625
-0.329136	0.904125		146.787	182.467		3.49803
0.800282	0.285625		207.578	194.284		0.347958
0.0421898	3.49803		243.356	155.445		3.72592
0.264662	0.347958		281.024	210.412		0.0864167
0.0240393	3.72592		205.389	186.065		5.36994
0.155554	0.0864167		331.607	153.622		6.5839
-0.88906	5.36994		91.3972	229.971		4.14075
-0.142982	6.5839		108.225	285.292		3.99
0.156978	4.14075		70.2818	257.681		2.37458
-0.0166087	3.99		37.2051	112.38		0.559592
-0.132393	2.37458		183.949	228.893		2.36886
-0.356342	0.559592		179.596	183.168		1.01961
0.802369	2.36886		324.866	110.36		0.540552
0.00510004	1.01961		237.907	125.362		2.86796
-0.845741	0.540552		183.8	158.309		1.8617
-0.0571345	2.86796		303.307	277.106		0.479194
0.0187265	1.8617		219.359	158.053		0.784514
0.338766	0.479194		329.512	287.167		3.72739
0.488063	0.784514		189.252	256.757		0.191526
-0.466477	3.72739		179.984	198.633		0.8785
-0.425969	0.191526		226.277	352.948		0.305188
-0.255622	0.8785		184.457	271.739		1.68106
-0.396258	0.305188		248.522	45.3668		1.50917
0.0325365	1.68106		193.737	21.8742		0.689063
0.685701	1.50917		250.71	88.7166		1.90931
-0.489036	0.689063		135	190.845		0.306012
0.553271	1.90931		289.933	133.123		0.377927
-0.208119	0.306012		147.539	151.593		0.857995
-0.0336555	0.377927		241.281	22.3088		1.2095
-0.746036	0.857995		166.473	33.8733		1.62115
0.254489	1.2095		223.339	252.357		3.48159
0.752133	1.62115		42.4736	205.113		2.73006
-0.764542	3.48159		154.76	347.717		1.96069
0.540728	2.73006		88.8808	155.171		0.799417
0.0966222	1.96069		354.599	32.6436		5.05477
0.0843354	0.799417		113.92	193.064		1.88348
-1.125	5.05477		48.9957	287.969		0.86426
0.117233	1.88348		315.092	203.199		0.976271
-0.358123	0.86426		224.099	191.838		3.52987
0.802673	0.976271		312.498	91.5944		1.03002
-0.610243	3.52987		149.778	224.703		0.98925
-0.610597	1.03002		197.802	196.767		4.40792
0.537879	0.98925		118.177	280.576		5.61158
0.00418698	4.40792		290.848	103.693		1.22819
0.413744	5.61158		140.685	162.64		1.38783
0.409045	1.22819		145.426	263.37		9.6926
0.875234	1.38783		130.278	160.705		1.57619
0.474951	9.6926		74.5998	37.129		3.79892
0.0993749	1.57619		217.549	78.9062		6.89518
0.365123	3.79892		83.2478	27.3378		3.8207
0.381563	6.89518		133.687	98.5571		2.34221
0.780059	3.8207		143.371	139.334		3.53171
0.147966	2.34221		94.4623	244.321		2.59017
-0.0578989	3.53171		136.839	200.978		3.77937
0.630591	2.59017		277.22	108.31		1.44674
0.166607	3.77937		269.604	354.307		1.80552
0.634521	1.44674		90.2368	227.074		0.598417
-0.693888	1.80553		103.821	47.7276		1.23068
-0.179771	0.598417		168.741	275.966		0.389708
-0.651817	1.23068		271.878	34.1989		2.7971
-0.121947	0.389708		134.943	351.359		0.678115
0.316848	2.7971		221.111	198.285		1.52114
0.880386	0.678115		197.527	154.548		2.70919
0.818285	1.52114		196.093	68.5516		1.28419
-0.290377	2.70919		303.05	135.236		1.23904
0.759772	1.28419		139.582	183.493		2.14443
-0.291761	1.23904		142.811	227.878		0.507266
0.212778	2.14443		102.247	298.31		2.22031
-0.224253	0.507266		242.963	67.3488		1.32583
0.311069	2.22031		171.289	211.416		2.04269
-0.898196	1.32583		151.646	209.852		6.66923
0.372876	2.04269		208.43	138.021		4.69406
0.119701	6.66923		307.825	59.6843		0.598938
0.381936	4.69406		35.0958	233.13		6.49915
0.494716	0.598938		167.045	281.214		0.21
-0.828274	6.49915		282.069	276.935		4.669
0.05132	0.21		182.273	122.609		4.30465
-0.775337	4.669		4.28582	209.306		0.514958
0.149469	4.30465		228.413	210.487		2.44854
0.190003	0.514958		109.358	170.029		1.41532
0.0306419	2.44854		186.042	173.925		9.80977
-0.359084	1.41532		162.008	191.906		3.28423
-0.0942154	9.80977		187.345	287.774		1.49954
0.142046	3.28423		284.25	231.796		8.05627
-0.206908	1.49954		112.62	174.783		0.070625
0.219479	8.05627		140.08	198.382		0.601635
-0.865464	0.070625		104.104	178.76		1.30194
-0.378889	0.601635		224.886	225.82		0.692833
0.16935	1.30194		61.2575	321.337		1.73063
0.182383	0.692833		180.516	183.91		4.41252
0.577281	1.73063		145.618	152.559		0.615153
-0.0136669	4.41252		225.741	201.759		2.91914
0.659704	0.615153		173.753	212.261		0.9915
0.965126	2.91914		96.9112	337.771		1.92376
0.102988	0.9915		107.92	179.568		0.822547
-0.185711	1.92376		98.9059	211.65		7.81131
0.102609	0.822547		265.179	104.755		0.686271
0.106619	7.81131		240.748	17.3726		0.472333
0.481183	0.686271		326.021	222.946		0.488677
0.617124	0.472333		277.574	185.699		5.58202
-0.733347	0.488677		124.7	184.03		0.983774
0.227097	5.58202		308.628	176.478		0.485667
-0.358774	0.983774		183.353	85.5831		2.09723
0.759595	0.485667		133.5	208.292		0.740917
0.0736267	2.09723		236.069	208.015		0.344333
-0.0571707	0.740917		198.827	191.55		0.269729
0.475187	0.344333		258.319	171.993		1.67258
-0.408835	0.269729		9.64551	149.995		1.75467
0.389795	1.67258		218.901	189.512		1.85531
-0.0426776	1.75467		22.2657	115.278		1.14388
-0.325705	1.85531		208.513	138.338		0.251704
-0.492538	1.14388		0.108812	301.428		1.14844
-0.0971167	0.251704		52.8386	1.65868		11.5677
0.348305	1.14844		244.332	134.819		1.4325
0.130722	11.5677		237.296	0		0.302229
-0.0628871	1.4325		36.1164	47.3336		0.729437
0.473379	0.302229		125.197	195.441		2.45901
-0.0656647	0.729437		159.242	198.416		1.48172
-0.375976	2.45901		189.256	197.944		1.19867
0.060324	1.48172		308.904	13.0827		5.45712
-0.442443	1.19867		167.211	247.603		2.39871
0.447499	5.45712		105.306	356.342		6.68706
0.316654	2.39871		42.7395	92.0791		1.3836
-0.939893	6.68706		291.701	132.592		2.26403
-0.179169	1.3836		240.446	307.409		1.31244
0.794575	2.26403		191.357	257.864		1.29789
-0.369826	1.31244		207.635	254.173		2.17894
0.744711	1.29789		217.06	105.316		1.62711
-0.224875	2.17894		328.149	194.469		1.567
0.678312	1.62711		3.55684	55.9634		5.61958
0.217273	1.567		157.648	347.297		3.43755
-0.567131	5.61958		336.817	9.9994		5.48792
0.0896329	3.43755		94.1712	169.23		1.17909
-0.445797	5.48792		48.7786	159.041		1.49963
0.322049	1.17909		343.645	349.253		0.82426
0.405042	1.49963		216.548	259.194		1.34717
0.565663	0.82426		114.19	314.231		3.39406
-0.728149	1.34717		222.947	216.988		2.74956
0.321237	3.39406		227.141	331.587		5.59624
0.0652477	2.74956		179.397	140.363		2.68375
-0.379853	5.59624		56.617	88.8218		5.6331
-0.167358	2.68375		57.2611	345.324		0.72487
0.462173	5.6331		202.401	155.277		0.771521
0.510366	0.72487		190.251	168.374		0.366833
0.274972	0.771521		257.464	60.8773		0.909723
-0.420312	0.366833		247.395	236.916		5.06581
0.0781622	0.909723		233.722	144.164		0.426458
0.112849	5.06581		164.297	175.735		2.73043
0.360561	0.426458		6.15809	257.639		10.3255
-0.134874	2.73043		176.97	79.3494		6.11095
-1.67179	10.3255		222.673	208.796		9.17338
0.176266	6.11095		299.345	133.214		0.465667
-0.0818458	9.17338		247.377	146.097		2.36023
-0.929154	0.465667		274.805	220.673		7.40819
-0.0595043	2.36023		202.428	225.481		2.04015
0.499824	7.40819		208.016	120.367		2.82306
-0.0796266	2.04015		65.921	164.523		0.634911
-0.00939294	2.82306		356.56	246.818		0.394262
-0.0622349	0.634911		140.801	291.936		0.495063
-0.648461	0.394262		288.687	154.614		2.00683
0.531746	0.495063		68.6628	67.4036		0.994833
-0.25981	2.00683		234.805	255.637		3.2795
0.760897	0.994833		138.353	187.327		2.2406
0.40992	3.2795		285.824	189.966		1.95711
-0.0665022	2.2406		141	196.768		3.01696
-0.387183	1.95711		141.431	207.839		1.37786
0.261288	3.01696		189.57	0.770749		0.420435
-0.307447	1.37786		321.111	100.218		0.203312
-0.336495	0.420435		233.869	177.981		4.26683
-0.143964	0.203312		325.448	165.421		1.28613
0.951443	4.26683		83.2627	168.882		1.40045
-0.260131	1.28613		257.058	356.79		3.13308
-0.428275	1.40045		105.301	39.434		0.453778
0.510737	3.13308		152.705	193.58		1.25463
-0.108668	0.453778		81.1912	238.358		0.3577
-0.375745	1.25463		139.191	358.706		0.785244
0.0708303	0.3577		171.666	220.363		2.48327
-0.276721	0.785244		12.3145	185.724		0.315016
0.37368	2.48327		167.262	148.284		0.257396
-0.939893	0.315016		51.5098	178.397		1.44579
0.213313	0.257396		328.577	181.459		1.68998
-0.0662492	1.44579		275.457	175.943		1.7176
-0.791547	1.68998		246.231	189.564		3.13506
0.295684	1.7176		136.863	329.164		0.251729
-0.586885	3.13506		291.854	146.499		3.35023
0.104288	0.251729		282.638	137.22		3.94167
0.237062	3.35023		288.273	353.461		4.83785
-0.617533	3.94167		55.8606	119.427		4.74192
0.317346	4.83785		135.643	274.859		4.45425
0.288803	4.74192		87.0273	259.594		0.924625
0.815672	4.45425		15.3841	160.812		6.42181
0.619011	0.924625		232.665	123.69		1.85267
0.360262	6.42181		333.242	107.443		3.14888
-0.542465	1.85267		339.816	304.706		2.03933
-0.216484	3.14887		29.3392	299.622		1.09304
0.272605	2.03933		207.628	16.0093		0.891531
-0.60371	1.09304		184.497	6.74293		3.1382
-0.130353	0.891531		117.686	237.104		1.128
0.286851	3.1382		141.79	265.976		1.9339
0.607854	1.128		147.836	143.11		4.92187
0.450338	1.9339		282.697	140.038		3.29188
0.717697	4.92187		153.247	157.86		5.52956
-0.426017	3.29188		269.009	74.3173		1.64169
0.222237	5.52956		195.796	55.371		0.530365
0.109386	1.64169		64.7864	84.5448		4.21973
0.0274462	0.530365		113.804	340.06		0.346083
-0.0192181	4.21973		158.652	161.238		8.59305
0.444643	0.346083		86.6555	324.842		1.09719
-0.341611	8.59305		333.912	174.008		3.34258
0.614649	1.09719		2.49633	282.12		0.320312
0.652824	3.34258		351.384	153.264		4.24154
0.631349	0.320312		76.2355	41.2414		5.24369
1.01714	4.24154		236.76	223.106		1.14173
-0.335456	5.24369		303.818	60.057		7.59719
-0.383284	1.14173		228.897	326.975		4.31896
0.165377	7.59719		5.80969	120.155		4.07751
0.972781	4.31896		54.8922	221.362		6.11571
0.130776	4.07751		211.414	310.294		1.2022
0.38136	6.11571		91.3679	146.41		1.17331
0.369207	1.2022		202.274	317.232		0.69875
-0.0139518	1.17331		121.031	193.936		5.6735
0.334105	0.69875		114.043	139.387		0.206333
-0.194159	5.6735		46.6087	325.069		4.30917
0.448852	0.206333		131.056	93.9757		8.52974
0.344367	4.30917		147.083	96.7498		0.726844
0.0295444	8.52974		138.288	204.301		0.974979
-0.330257	0.726844		89.3944	303.598		0.33295
0.861712	0.974979		65.2479	28.0403		1.2514
0.267446	0.33295		199.341	153.72		0.535708
-0.575493	1.2514		271.159	17.4379		5.5951
0.582018	0.535708		242.739	264.552		1.69923
-0.849883	5.5951		319.497	273.557		6.1746
0.125102	1.69923		272.308	155.416		1.0461
0.608535	6.1746		260.841	44.8741		2.78364
-0.378132	1.0461		329.882	93.9329		1.71348
0.355856	2.78364		231.398	139.81		1.81852
-0.197873	1.71348		197.887	137.43		1.39458
0.409791	1.81852		321.005	212.506		1.10494
-0.145014	1.39458		232.322	302.283		2.4014
0.632194	1.10494		175.99	29.9048		6.27925
-0.895129	2.4014		147.873	190.244		0.744424
0.552588	6.27925		95.7411	111.459		3.35221
0.480782	0.744424		233.223	60.7637		5.51426
-0.00810048	3.35221		61.7316	142.623		6.88515
0.0763769	5.51426		280.017	5.52928		7.33646
0.554369	6.88515		71.6993	82.9226		4.26833
0.139843	7.33646		77.0167	227.847		1.27219
0.477881	4.26833		119.417	252.48		6.1179
0.0112914	1.27219		201.016	172.07		0.787448
0.557342	6.1179		12.0396	356.449		0.700104
0.0919526	0.787448		170.558	179.638		3.14475
-0.0586128	0.700104		54.7365	162.91		1.72458
0.0326439	3.14475		144.317	227.918		2.88348
0.123215	1.72458		180.626	321.397		1.83756
0.354457	2.88348		126.909	240.56		1.6509
-0.591583	1.83756		222.384	17.2778		0.474604
0.118386	1.6509		38.211	346.337		7.23833
-0.0349715	0.474604		78.354	113.369		3.2031
-0.504889	7.23833		176.226	149.229		2.161
0.427539	3.2031		186.567	252.45		0.797917
0.14647	2.161		267.207	304.395		8.45244
0.649045	0.797917		106.798	264.791		2.47792
0.0309558	8.45244		211.586	213.862		3.89411
-0.618584	2.47792		133.332	28.439		0.7765
-0.205643	3.89411		202.208	296.192		3.07396
0.385644	0.7765		145.502	144.546		2.03769
0.405229	3.07396		165.667	272.14		3.6423
-0.315357	2.03769		325.172	23.3741		4.02036
-0.403815	3.6423		209.783	154.785		2.4601
-0.701283	4.02036		323.507	106.318		4.69671
-0.0312739	2.4601		247.72	197.559		0.805833
0.425205	4.69671		184.186	244.996		3.14679
0.0470357	0.805833		349.3	239.71		1.23412
0.709971	3.14679		193.376	333.928		5.14198
0.732989	1.23412		28.2756	10.5461		1.39948
-0.788109	5.14198		299.502	231.09		0.642219
0.71401	1.39948		166.79	109.131		2.5565
0.711598	0.642219		87.9416	63.7227		1.97894
0.849551	2.5565		52.269	222.658		1.90854
-0.966158	1.97894		100.926	205.102		7.33981
0.245181	1.90854		116.471	206.101		2.89439
-0.0370062	7.33981		262.422	32.6084		0.930896
0.351514	2.89439		192.694	205.04		0.9225
0.629087	0.930896		199.777	154.65		4.8965
0.340977	0.9225		311.573	273.549		6.72856
-0.321785	4.8965		234.517	172.875		1.08884
0.558441	6.72856		283.408	15.7621		2.55965
-0.0404518	1.08884		192.781	200.976		1.03406
0.437843	2.55965		280.425	174.225		2.32937
-0.27507	1.03406		276.34	42.9184		4.46463
-0.260782	2.32937		212.956	148.97		1.15448
0.271784	4.46463		230.842	196.62		0.555608
-0.323497	1.15448		202.962	111.512		0.760333
0.225821	0.555608		210.36	157.55		3.85502
0.160987	0.760333		55.7389	186.916		1.56556
-0.420874	3.85502		133.861	185.154		0.13475
0.128648	1.56556		153.906	138.401		8.46031
0.0378455	0.13475		176.011	306.745		7.84567
0.686857	8.46031		77.4517	88.5374		3.7519
-0.114215	7.84567		175.692	357.606		3.6166
-0.32512	3.7519		226.234	39.2641		1.87171
0.535446	3.6166		124.025	182.202		1.93115
0.269467	1.87171		157.629	209.364		0.908932
-0.104382	1.93115		4.18492	57.674		2.07555
0.556192	0.908932		202.38	255.636		0.395083
-0.392634	2.07555		52.125	77.9766		0.848896
-0.689439	0.395083		178.657	339.436		0.768432
0.252342	0.848896		176.193	185.964		0.254396
-0.203209	0.768432		141.641	113.649		1.13081
0.707441	0.254396		137.931	116.238		5.6265
0.525424	1.13081		189.426	77.2139		2.48678
0.297141	5.6265		10.6482	151.213		2.20952
-1.11058	2.48678		192.58	295.02		0.413552
0.516061	2.20952		98.8418	72.3625		1.96887
0.515821	0.413552		193.072	221.991		0.375007
0.492923	1.96887		69.5053	244.949		1.64104
-0.524616	0.375007		100.585	192.907		0.916521
0.3006	1.64104		186.552	280.182		6.30944
0.0856547	0.916521		149.036	62.6825		10.0427
0.356518	6.30944		176.476	140.142		3.11396
0.759077	10.0427		165.457	21.8247		4.76398
0.287463	3.11396		230.009	147.529		5.06267
0.755818	4.76398		317.891	161.075		7.94156
0.784202	5.06267		166.033	231.709		2.07019
0.287204	7.94156		119.244	9.20293		1.15444
-0.136665	2.07019		132.122	75.2681		1.23222
0.273389	1.15444		231.209	249.172		1.67171
0.726337	1.23222		197.795	112.005		3.17104
0.0362562	1.67171		160.939	186.709		0.446097
-0.393587	3.17104		68.1986	195.096		1.6991
0.6361	0.446097		140.925	232.282		0.682521
-0.58705	1.6991		231.17	345.512		0.342417
0.322187	0.682521		58.9125	302.513		6.13682
-0.224215	0.342417		284.943	230.292		4.37017
0.165467	6.13682		186.551	145.257		1.2025
-0.037315	4.37017		176.49	256.768		2.23868
0.715888	1.2025		175.791	55.5057		0.350035
0.794496	2.23868		213.869	316.103		0.688396
0.384518	0.350035		214.246	359.111		1.62506
-0.592786	0.688396		147.929	182.384		3.87927
0.148367	1.62506		132.21	320.887		4.23806
0.235156	3.87927		55.0812	189.681		7.02799
-0.906943	4.23806		85.5375	0.462053		4.97683
0.203939	7.02799		296.787	170.125		0.30625
0.309812	4.97683		155.519	102.196		2.6454
-0.568335	0.30625		34.2375	25.8958		5.11023
0.432877	2.6454		278.511	152.976		1.00988
0.124042	5.11023		248.238	70.9622		5.64325
0.383024	1.00988		149.754	158.404		1.8066
0.526296	5.64325		267.565	283.574		1.09058
-0.123289	1.8066		175.239	219.057		2.82096
-0.646813	1.09058		63.924	168.613		0.487467
-0.104462	2.82096		52.5673	174.011		4.82943
0.851359	0.487467		310.647	272.125		4.85354
0.165884	4.82943		278.326	320.472		2.64125
0.327943	4.85354		112.45	283.809		3.60231
-1.15893	2.64125		197.956	133.712		1.35593
-1.27385	3.60231		191.089	113.807		1.35623
0.0526939	1.35593		187.325	107.123		0.620856
-0.594378	1.35623		90.8865	41.7517		2.13114
0.0427723	0.620856		258.853	196.474		5.22152
0.366604	2.13114		186.314	86.3953		0.208371
0.537242	5.22152		202.847	113.134		4.18047
0.196588	0.208371		333.346	293.053		1.89812
0.293514	4.18047		215.543	92.8762		0.576833
-0.756342	1.89813		174.047	313.205		1.16465
-0.65968	0.576833		117.748	359.962		4.83208
0.558931	1.16465		59.5679	202.989		0.45826
0.184298	4.83208		349.236	208.71		5.10931
-0.164149	0.45826		122.226	167.058		0.763917
0.0274278	5.10931		107.349	24.3227		0.937094
-0.743523	0.763917		275.751	8.87225		9.85177
0.608029	0.937094		319.439	139.238		1.45921
-0.625672	9.85177		154.729	57.1069		3.67867
-0.0529034	1.45921		55.5278	196.015		0.0724271
-0.336221	3.67867		79.7891	133.927		3.24417
-0.433734	0.0724271		231.12	42.3247		1.91552
0.67324	3.24417		159.315	128.029		5.69975
-0.365072	1.91552		116.157	100.942		5.34356
0.567554	5.69975		278.134	89.7632		2.75636
0.359934	5.34356		225.967	100.094		1.74046
-0.962214	2.75636		325.781	98.5872		4.36411
0.264896	1.74046		205.996	150.169		0.503667
0.573117	4.36411		195.265	209.498		3.06272
-0.0998221	0.503667		87.7296	102.908		0.501646
-0.280475	3.06272		124.197	280.535		4.31787
0.243933	0.501646		181.062	307.115		3.28265
0.226555	4.31787		299.901	122.945		9.54902
0.278194	3.28265		194.879	121.62		2.87522
0.0704493	9.54902		13.7027	147.192		2.30467
0.0438819	2.87522		70.1833	323.827		1.31385
-0.572541	2.30467		172.146	333.021		5.59155
-0.264411	1.31385		209.961	309.591		9.54365
-0.0731513	5.59155		238.661	205.885		3.29936
0.323007	9.54365		244.068	172.553		1.66919
-0.362948	3.29936		173.015	97.9506		1.27406
0.336951	1.66919		237.433	97.3856		0.952167
-0.143617	1.27406		200.513	174.121		4.70267
-0.855166	0.952167		1.84361	34.0211		0.368229
0.0135657	4.70267		353.921	158.116		8.98869
-0.0409752	0.368229		140.639	153.422		1.30207
-0.196401	8.98869		114.673	184.327		9.43195
0.161568	1.30207		306.135	299.943		2.10811
-0.0915284	9.43195		215.632	181.367		0.951979
-0.0897314	2.10811		347.424	174.724		0.762317
-0.315907	0.951979		307.893	358.123		4.10846
-0.107571	0.762317		273.885	253.686		0.210229
0.190676	4.10846		171.018	10.3997		2.00345
-0.282798	0.210229		117.244	215.362		4.99765
0.668228	2.00345		112.715	266.388		0.39125
-0.00527282	4.99765		153.355	253.579		1.32269
-0.0752915	0.39125		141.062	180.938		1.2931
-0.350888	1.32269		299.476	71.8		2.9526
-0.356023	1.2931		105.642	308.985		3.19129
0.076974	2.9526		224.038	60.5825		2.02542
0.627936	3.19129		168.397	179.684		1.71592
0.342515	2.02542		93.3924	228.455		0.230104
-0.130267	1.71592		276.424	52.9923		1.75131
-0.86218	0.230104		9.48639	323.923		1.94967
1.00681	1.75131		206.471	329.236		1.36963
-0.507938	1.94967		160.894	154.56		6.05573
-0.0416377	1.36963		102.393	8.26509		1.671
0.0756002	6.05573		209.303	325.157		5.73908
-0.510757	1.671		277.93	186.492		3.3866
0.396158	5.73908		116.285	27.9435		5.09569
0.228363	3.3866		67.3746	13.2316		2.09202
0.512754	5.09569		169.294	132.212		7.2479
0.225045	2.09202		339.176	307.508		0.460875
0.189748	7.2479		214.617	43.2317		6.97071
-0.384709	0.460875		21.9911	52.376		0.966
0.00359814	6.97071		40.6741	345.505		5.45412
-0.0884873	0.966		72.8973	292.275		1.82498
0.199124	5.45413		8.71473	230.44		2.12396
0.146952	1.82498		82.9006	133.05		0.264562
0.17061	2.12396		54.6946	168.448		8.78573
0.75886	0.264562		118.229	146.24		5.92031
0.0815911	8.78573		141.394	92.8521		4.43806
-0.334344	5.92031		357.501	6.79048		1.85437
-0.50434	4.43806		111.849	187.639		1.87161
0.251189	1.85437		243.006	174.661		3.32523
0.304088	1.87161		0.928877	180		7.34635
0.102594	3.32523		66.5944	56.3099		2.91904
-0.592574	7.34635		33.3173	148.031		3.55935
-0.207725	2.91904		153.398	298.845		2.99676
0.627971	3.55935		91.7876	186.661		3.16865
0.497223	2.99676		29.2127	125.327		0.804875
-0.383218	3.16865		227.09	157.288		2.91498
0.0747863	0.804875		277.765	9.35663		5.27796
-1.4994	2.91498		195.378	254.018		2.3581
0.222022	5.27796		241.607	111.078		10.271
0.600887	2.3581		334.153	175.45		4.20636
-0.193234	10.271		214.277	130.983		2.29428
-0.521043	4.20636		106.991	195.547		7.06994
-0.28431	2.29428		29.9794	159.678		2.54585
0.262174	7.06994		329.722	126.827		2.39902
0.385911	2.54585		186.693	320.582		7.61359
0.494624	2.39902		28.9264	95.7876		3.63852
-0.036104	7.61359		159.017	70.56		4.1593
-0.21427	3.63852		150.564	132.85		4.53282
0.209498	4.1593		352.91	204.761		2.80832
0.0949949	4.53282		243.207	119.775		1.1955
0.207305	2.80832		234.649	70.968		1.44753
0.787336	1.1955		202.241	212.973		1.9618
-0.277315	1.44753		247.127	12.5105		2.40099
-0.107647	1.9618		24.9369	75.69		0.935106
0.280585	2.40099		43.8081	181.556		0.68275
0.401813	0.935106		3.79888	103.396		3.76981
0.0813098	0.68275		207.308	189.555		1.96174
-0.797637	3.76981		220.272	172.684		2.57236
-0.812362	1.96174		162.13	84.7877		1.77821
-0.21758	2.57236		272.752	115.993		2.02481
-0.679724	1.77821		206.084	242.321		3.90566
0.421448	2.02481		228.923	236.539		2.05998
0.102871	3.90566		2.56377	190.159		2.60665
-1.73283	2.05998		243.3	278.179		0.533424
0.104215	2.60665		244.842	166.163		0.677365
-0.150171	0.533424		13.3133	240.186		3.51593
-0.140062	0.677365		322.646	173.662		2.7971
-0.521464	3.51593		15.95	75.227		7.39404
-0.654136	2.7971		191.291	274.23		5.81375
0.0362295	7.39404		338.97	124.499		1.87106
0.588885	5.81375		174.339	115.995		1.13356
-0.299955	1.87106		28.7686	178.141		3.46531
0.68526	1.13356		195.52	113.036		3.16399
-0.436222	3.46531		46.7466	231.294		0.858719
-0.158797	3.16399		263.059	254.11		0.975917
-0.659928	0.858719		109.179	34.5206		3.18638
0.52837	0.975917		134.707	111.622		1.25156
-0.249042	3.18638		132.935	198.009		0.972354
-0.207171	1.25156		254.309	175.089		5.66041
-0.0779417	0.972354		6.73838	174.788		3.53923
0.504822	5.66041		314.791	194.857		6.25035
-0.90262	3.53923		164.79	226.332		2.29677
0.02902	6.25035		289.862	154.835		3.54377
-1.39523	2.29677		227.811	201.08		0.61724
-0.31624	3.54377		274.731	247.908		5.52541
0.192846	0.61724		31.9876	56.1267		1.75692
0.219119	5.52541		231.884	268.281		1.9515
0.0424138	1.75692		270.018	270.224		3.8064
-0.492594	1.9515		305.149	332.014		0.0707656
0.293068	3.8064		288.251	180.41		2.03771
-0.560996	0.0707656		272.532	61.6348		4.15936
-0.0772259	2.03771		350.389	41.556		9.20214
-0.636545	4.15936		36.7992	185.003		1.99396
0.0242376	9.20214		59.1808	132.496		0.470432
0.742584	1.99396		199.774	237.869		5.32573
1.01087	0.470432		29.1643	20.3147		2.26006
0.360304	5.32573		248.018	357.465		1.19023
0.515312	2.26006		52.0387	263.797		0.97193
0.052734	1.19023		120.841	185.355		2.7314
-1.06403	0.97193		90.3195	294.757		4.159
0.326353	2.7314		201.346	100.053		0.300625
0.0173725	4.159		312.879	289.458		3.01773
-0.117396	0.300625		79.7018	170.532		4.4326
-0.208368	3.01773		124.017	189.638		0.984396
0.636588	4.4326		161.807	214.395		0.35975
-0.50284	0.984396		48.9061	109.576		1.39791
-0.100236	0.35975		257.314	211.979		1.74895
-0.26294	1.39791		99.0968	353.983		6.5136
-0.134981	1.74895		4.03862	183.787		2.44079
-0.410889	6.5136		210.393	95.9502		4.06767
0.145487	2.44079		266.183	230.481		2.97883
0.185731	4.06767		23.831	58.4378		1.44509
0.616878	2.97883		330.148	135.868		2.65048
0.273893	1.44509		126.142	49.8057		4.7354
0.0271627	2.65048		226.286	327.826		2.20961
-0.233944	4.7354		196.954	192.886		2.83763
0.186336	2.20961		43.1314	143.548		3.25883
-0.563307	2.83763		101.814	182.616		2.11041
-0.548006	3.25883		246.887	279.273		0.924333
0.633568	2.11041		70.5328	352.875		3.28667
-0.391073	0.924333		282.787	66.4061		9.5601
0.239169	3.28667		206.421	326.388		4.2854
0.298908	9.5601		228.364	279.511		0.331292
0.195724	4.2854		25.1502	309.918		0.863417
0.0779818	0.331292		92.4389	210.224		3.10573
-0.736463	0.863417		329.318	148.35		1.24333
0.324065	3.10573		337.516	94.6448		3.09113
-0.131356	1.24333		209.488	275.265		0.807676
-0.00636479	3.09113		66.4745	181.658		1.36083
0.17498	0.807676		298.272	11.7058		1.28735
-0.424471	1.36083		106.79	191.128		8.52133
0.846646	1.28735		247.276	30.4959		6.38671
0.156219	8.52133		354.193	229.199		1.92572
0.0373969	6.38671		276.238	262.659		4.02158
-1.41056	1.92572		83.01	344.163		2.63858
0.426335	4.02158		157.854	88.5187		5.15082
0.0273199	2.63858		279.239	318.613		3.67171
0.308636	5.15082		255.754	0.0374472		2.57382
0.675486	3.67171		288.626	108.046		1.38426
-0.513009	2.57382		110.031	176.707		3.49241
0.673775	1.38426		38.2595	146.401		2.47948
-0.474011	3.49241		79.788	160.975		2.38874
0.942426	2.47948		95.3763	29.1839		4.78066
0.50664	2.38874		98.834	155.527		3.5135
0.626717	4.78066		11.9971	227.828		2.62831
0.356584	3.5135		252.518	14.2903		1.128
0.0488463	2.62831		25.2381	195.586		0.7585
-0.744548	1.128		210.902	164.712		8.01481
0.466278	0.7585		183.92	229.914		6.78804
-0.231447	8.01481		31.576	227.498		5.66252
0.320484	6.78804		248.62	300.178		1.54348
-0.15164	5.66252		238.682	72.1821		1.25071
0.0467325	1.54348		320.457	156.891		1.4135
-0.461151	1.25071		95.0452	59.5154		5.72602
-0.219803	1.4135		191.006	58.6247		1.0649
-0.476484	5.72602		84.0958	159.59		2.07725
-0.191241	1.0649		354.438	187.066		0.854514
-0.0695923	2.07725		95.574	165.044		1.90615
-0.147425	0.854514		146.699	46.1287		5.02965
-0.334732	1.90615		32.6709	198.026		0.586688
0.651683	5.02965		112.974	75.7706		2.99028
-0.880089	0.586688		300.324	226.328		0.506063
-0.227251	2.99028		201.171	323.366		0.0647708
-0.451739	0.506063		315.153	199.29		1.44407
0.0894046	0.0647708		227.209	83.039		2.90869
-0.401009	1.44407		312.453	130.182		2.74748
-0.073754	2.90869		189.196	222.012		4.94165
0.0599419	2.74748		280.734	193.547		0.900135
-0.46787	4.94165		276.948	110.986		0.726625
-0.350564	0.900135		0.430787	96.1152		1.13796
0.460395	0.726625		161.565	242.59		1.83135
-0.0993826	1.13796		61.3872	155.412		1.38775
0.530548	1.83135		355.246	133.674		0.723058
-1.04737	1.38775		261.726	215.701		2.36025
0.100033	0.723058		213.937	66.4402		7.68715
0.367798	2.36025		203.912	105.142		0.3435
-0.382535	7.68715		318.588	321.772		0.769688
-0.101298	0.3435		304.311	118.693		1.65456
0.375007	0.769688		138.773	182.138		0.154927
0.743748	1.65456		358.212	173.049		2.27048
0.17948	0.154927		315.961	18.2556		0.35675
-0.701511	2.27048		174.046	163.709		2.6594
0.0766632	0.35675		345.389	136.939		0.281229
-0.301374	2.6594		319.603	315.497		4.32444
0.014573	0.281229		294.036	198.779		2.84937
-0.885014	4.32444		324.791	196.363		1.461
-0.447087	2.84938		103.945	140.316		1.72133
-0.406858	1.461		223.448	153.236		0.514224
-0.19023	1.72133		133.637	243.347		1.70283
-0.0111221	0.514224		7.39937	329.548		1.90618
0.975124	1.70283		216.588	291.025		1.07695
0.650597	1.90618		323.059	356.572		2.20458
-0.326231	1.07695		264.049	195.972		8.19246
-0.640086	2.20458		192.663	43.3626		2.47169
-0.0589858	8.19246		180.665	341.25		0.58184
-0.784991	2.47169		314.009	342.178		7.23494
0.465993	0.58184		39.3444	29.1376		9.25442
-0.0113667	7.23494		12.2529	179.676		0.370458
0.0187048	9.25442		296.024	32.0331		0.5295
0.343461	0.370458		126.131	352.889		6.64247
0.183715	0.5295		156.038	0.547132		0.813875
0.57768	6.64247		196.26	96.7279		2.05107
-0.00329228	0.813875		252.798	248.216		0.128021
-0.236385	2.05107		247.275	138.513		2.36377
-0.310839	0.128021		49.668	181.711		4.83213
0.0181455	2.36377		14.7533	255.707		3.91542
-0.297513	4.83212		127.733	215.279		0.75524
0.247065	3.91542		257.619	203.698		5.14002
0.404538	0.75524		72.8693	180.723		5.80875
0.281553	5.14002		38.0423	282.472		1.24279
-0.221005	5.80875		80.3236	190.627		2.08502
-0.182338	1.24279		93.3777	104.742		2.14681
-0.727965	2.08502		307.194	186.219		2.61014
-0.976971	2.14681		143.418	358.571		5.25638
-0.103436	2.61014		16.5124	165.161		0.756729
0.285864	5.25638		54.5991	244.859		4.11608
-0.630456	0.756729		64.3671	263.193		10.389
0.571396	4.11608		93.6587	205.944		2.15792
-0.00344729	10.389		255.646	116.965		0.576462
0.495495	2.15792		344.856	27.2344		1.61467
-0.381647	0.576462		69.3361	188.353		7.70706
0.634274	1.61467		256.936	313.685		0.614617
-0.5157	7.70706		296.621	178.005		0.814615
0.142041	0.614617		126.955	162.075		0.616771
-1.31036	0.814615		328.021	130.021		2.43936
0.175175	0.616771		36.2526	166.25		0.804397
0.287932	2.43936		247.064	190.063		5.31407
0.371486	0.804397		345.613	40.7917		0.245
-0.0170907	5.31407		120.627	49.9498		0.114844
0.508926	0.245		88.5972	199.59		2.29576
-0.305943	0.114844		177.467	201.622		0.765139
0.426406	2.29576		217.108	240.93		0.234833
-0.0572945	0.765139		122.574	226.06		0.240092
-0.614146	0.234833		316.336	120.341		2.25268
0.485272	0.240092		111.381	10.7592		1.70317
0.432634	2.25268		140.102	183.396		0.758479
-0.435827	1.70317		97.9752	333.654		0.194021
-0.0804208	0.758479		309.841	187.582		0.792339
0.345243	0.194021		16.8434	41.4041		1.39083
0.389458	0.792339		199.584	176.227		0.091
-0.04297	1.39083		299.561	144.459		3.80919
0.840141	0.091		301.31	40.8892		1.90017
0.295584	3.80919		157.051	183.099		2.95312
0.0968036	1.90017		216.985	181.481		0.701167
0.00337974	2.95312		156.342	157.021		3.00506
-0.0284182	0.701167		68.5752	286.963		2.2285
-0.306401	3.00506		53.9284	94.2489		1.64181
-0.118146	2.2285		33.5294	165.639		4.3699
-0.103038	1.64181		102.479	40.8114		1.34226
-0.0641255	4.3699		97.3324	192.875		2.35079
-0.298636	1.34226		62.7279	294.594		0.892708
-0.816552	2.35079		39.6186	242.355		2.21342
0.228964	0.892708		138.716	347.987		0.747229
0.102055	2.21342		139.587	345.337		0.592396
0.169889	0.747229		141.711	188.142		6.04467
0.411097	0.592396		233.349	179.726		1.05082
-0.0363794	6.04467		137.446	195.896		8.3195
-0.0423428	1.05082		171.649	135.117		1.83833
-0.434226	8.3195		132.985	166.263		1.09116
0.772178	1.83833		103.016	54.014		1.22998
0.45703	1.09116		318.727	320.597		3.69188
-0.247333	1.22998		276.81	142.698		2.89019
-0.0586128	3.69188		239.554	258.84		6.04169
0.39468	2.89019		239.455	81.1269		0.739188
-0.116299	6.04169		36.0761	148.291		0.812823
0.664799	0.739188		343.488	245.962		1.74899
-0.782078	0.812823		318.68	282.785		3.56292
0.0703242	1.74899		151.04	247.321		0.356833
0.406806	3.56292		208.974	100.568		0.709637
-0.646252	0.356833		98.7462	138.267		0.57325
0.724377	0.709637		169.382	174.872		0.205438
-0.43272	0.57325		133.991	201.544		5.71514
-0.422851	0.205438		157.5	205.846		2.507
0.409034	5.71514		109.372	105.037		2.48169
-0.459071	2.507		37.6845	117.265		0.758311
-0.439147	2.48169		158.59	176.639		0.950563
-0.00787009	0.758311		190.291	30.0858		0.444717
-1.76269	0.950563		151.16	225.35		3.73196
0.217075	0.444717		265.095	65.4431		0.334757
0.073474	3.73196		255.318	57.0534		0.246302
0.250138	0.334757		322.109	62.7291		0.587349
0.79763	0.246302		1.76317	147.656		2.10065
0.049767	0.587349		185.62	21.8543		0.3675
-0.0420288	2.10065		289.36	169.886		0.160375
-0.340005	0.3675		186.293	84.7947		0.750932
0.00658191	0.160375		295.093	334.69		1.1849
0.383662	0.750932		177.795	334.81		9.84708
0.785098	1.1849		46.9129	342.251		2.40086
-0.0857891	9.84708		188.507	237.253		0.21625
0.759631	2.40086		17.7583	49.9438		7.39598
-0.483713	0.21625		140.168	192.982		1.18838
0.375872	7.39598		23.1909	206.033		1.159
0.406103	1.18837		134.898	192.703		5.14129
-0.352617	1.159		79.7345	262.783		1.41458
0.0825582	5.14129		43.1184	238.452		2.32117
0.152011	1.41458		162.878	58.5359		9.52398
0.386381	2.32117		304.513	125.863		1.04942
-0.391422	9.52398		88.6961	180.073		3.15958
-0.0187372	1.04942		206.318	171.714		1.25602
0.468173	3.15958		329.846	315.265		1.6255
-0.610612	1.25602		173.541	242.739		2.48104
-0.270798	1.6255		240.895	217.688		2.06464
0.582759	2.48104		174.224	296.637		8.3791
0.434626	2.06464		177.497	119.871		1.72142
-0.0673233	8.3791		197.703	93.4667		1.80508
0.0607728	1.72142		352.576	251.83		1.89183
-0.813656	1.80508		232.407	218.824		2.49231
-0.496649	1.89183		315.559	247.761		4.039
-1.75903	2.49231		43.7234	329.248		2.72456
0.0195663	4.039		150.492	319.962		7.45292
-0.0844683	2.72456		351.93	270.295		2.27781
0.203744	7.45292		262.816	349.555		2.73601
-0.139275	2.27781		56.5431	5.184		0.652104
-0.0422417	2.73601		160.22	158.431		6.09994
-0.378651	0.652104		343.83	145.82		0.705667
0.0874487	6.09994		131.351	35.4618		1.23408
0.271595	0.705667		62.8086	166.322		1.69879
0.333633	1.23408		330.607	301.716		6.37464
-0.619581	1.69879		154.179	62.7991		3.09235
-0.218846	6.37464		234.039	189.027		0.126167
0.248254	3.09235		167.133	195.715		0.390917
-0.0852603	0.126167		33.3139	95.7637		4.0881
0.732145	0.390917		244.689	200.14		1.93171
-0.0922305	4.0881		195.215	97.7649		2.21173
0.606023	1.93171		126.299	86.8234		7.745
0.801669	2.21173		231.47	175.682		4.8931
0.151528	7.745		221.634	166.189		1.39264
-0.316156	4.8931		197.941	206.461		2.28123
0.221398	1.39264		261.332	38.1401		2.005
0.421213	2.28123		183.731	83.3949		1.39964
-0.85855	2.005		283.561	156.908		2.23836
0.688354	1.39964		106.202	134.655		5.02317
-0.612128	2.23836		167.797	152.272		3.5002
0.174974	5.02317		254.595	32.3482		3.27037
0.229747	3.5002		236.956	187.106		1.72627
0.598423	3.27037		177.288	141.442		4.64046
0.520383	1.72627		143.54	100.18		3.62764
0.633045	4.64046		306.793	37.0105		3.68887
0.0417462	3.62764		119.436	61.155		4.2344
-0.486048	3.68887		3.48658	351.894		4.20249
0.502497	4.2344		143.232	150.585		4.66377
-0.369943	4.20249		260.29	147.607		0.127208
-0.193711	4.66377		151.459	74.7784		9.77377
0.195243	0.127208		74.7341	137.535		1.82931
-0.427419	9.77377		152.557	222.367		0.200771
0.295319	1.82931		323.815	172.476		1.27343
-0.283041	0.200771		286.745	136.668		0.479667
-0.0606368	1.27343		61.6245	158.979		5.192
0.189794	0.479667		257.811	230.56		8.14667
-0.238338	5.192		77.0427	210.869		2.1446
-0.483685	8.14667		146.573	124.259		0.292833
-0.407731	2.1446		315	127.607		0.852353
0.441918	0.292833		112.165	203.422		0.226687
0.136575	0.852353		287.111	325.781		1.93402
0.391516	0.226687		37.231	179.273		5.41863
0.178167	1.93402		150.717	46.7212		1.1998
-0.189457	5.41863		355.15	164.547		0.157698
0.136934	1.1998		353.938	69.7593		2.93698
0.0831441	0.157698		50.5041	129.948		5.29183
0.665915	2.93698		130.052	219.838		1.12585
0.301983	5.29183		96.1845	319.757		1.23612
0.781464	1.12585		111.901	217.691		0.528693
0.0306672	1.23612		332.82	74.3682		0.355935
0.00234608	0.528693		86.0915	83.7712		0.307512
-0.000642869	0.355935		140.164	51.6003		3.30497
0.197539	0.307512		314.078	107.412		0.803639
0.527641	3.30497		224.722	171.664		0.0389479
0.130454	0.803639		317.223	177.818		0.258333
-0.474928	0.0389479		200.002	301.756		0.764792
0.470407	0.258333		61.4265	216.168		1.21731
0.380633	0.764792		356.396	191.711		0.295979
0.234161	1.21731		258.431	210.877		0.362167
-1.13359	0.295979		77.8002	84.0626		1.84734
0.252383	0.362167		154.441	244.282		3.34217
0.0463061	1.84734		59.9929	175.418		1.58625
-0.0862303	3.34217		155.097	176.368		2.59906
0.0134363	1.58625		244.699	21.5075		5.03713
-0.515745	2.59906		336.617	184.301		1.22479
0.400182	5.03713		353.486	113.213		0.968188
-0.184284	1.22479		269.471	274.796		6.17049
0.357194	0.968188		75.7471	171.586		1.50731
0.145973	6.17049		101.13	128.585		1.52958
-0.54317	1.50731		25.3749	45.6069		0.919146
-0.18369	1.52958		116.335	348.666		0.459375
-0.397397	0.919146		105.578	95.5608		3.16488
-0.00687006	0.459375		337.397	206.508		0.227948
-0.034049	3.16488		69.1324	286.878		3.08727
-0.659597	0.227948		224.188	36.5538		0.229687
0.539669	3.08727		163.691	184.796		0.186671
0.0132499	0.229687		215.463	125.344		0.451926
-0.384423	0.186671		6.37925	199.852		2.02219
-0.132766	0.451926		218.54	91.4617		4.36917
-0.0270743	2.02219		230.595	17.2307		1.24523
0.202433	4.36917		211.282	220.865		0.554792
-0.426089	1.24523		233.754	232.62		4.43575
0.551774	0.554792		334.373	138.63		2.21619
-0.499555	4.43575		224.245	294.348		0.54415
-0.177396	2.21619		262.813	14.6771		1.63837
0.443602	0.54415		64.9948	312.66		4.24356
-0.072651	1.63837		157.73	2.23882		0.686729
0.372833	4.24356		13.515	176.979		3.50025
0.171033	0.686729		117.634	352.867		1.1434
0.00919408	3.50025		167.288	141.597		0.452807
0.0703381	1.1434		145.222	332.213		1.16334
-0.446016	0.452807		314.585	266.467		0.968104
-0.570618	1.16334		256.98	136.451		0.150245
0.124233	0.968104		312.896	327.01		4.79715
0.022278	0.150245		187.085	177.453		5.17665
-0.811364	4.79715		91.9239	153.078		2.89599
0.449922	5.17665		157.28	164.818		1.11921
-0.63346	2.89599		272.27	31.1274		3.94473
-0.0594169	1.11921		282.476	273.906		0.417736
0.562368	3.94473		145.992	92.6247		0.715969
0.280665	0.417736		113.217	328.741		0.141823
0.523662	0.715969		119.305	185.4		1.93866
0.198766	0.141823		137.318	80.142		6.94055
-0.19051	1.93866		328.916	231.028		1.82788
0.545933	6.94055		352.946	232.543		8.60383
0.141371	1.82787		324.015	199.214		0.689063
0.134989	8.60383		276.605	143.849		3.69789
-0.370442	0.689063		273.475	245.469		3.447
-0.283232	3.69789		66.2281	226.332		2.71076
0.652492	3.447		184.189	123.453		7.73567
-0.221849	2.71076		356.229	217.709		0.345579
-0.123794	7.73567		328.789	79.9005		4.15283
-0.137928	0.345579		236.586	21.5112		2.08425
0.145224	4.15283		174.516	319.634		0.0187708
0.248203	2.08425		344.914	221.662		5.1635
-0.227933	0.0187708		207.184	127.439		0.639975
0.209655	5.1635		329.369	178.466		0.735382
0.389738	0.639975		160.254	355.614		1.43615
-0.0132236	0.735382		355.287	166.369		2.83077
-0.335136	1.43615		357.287	123.992		0.862187
0.0052632	2.83077		314.612	99.8657		0.412271
0.0764129	0.862187		68.3121	175.837		1.97227
0.613763	0.412271		299.224	9.59508		2.43203
0.187605	1.97227		218.618	35.3279		0.810538
0.282476	2.43203		37.6403	175.475		0.85125
0.27031	0.810538		81.5658	0.727155		2.97894
0.314062	0.85125		308.547	148.449		0.323396
-0.189473	2.97894		211.648	66.2902		2.7916
-0.719868	0.323396		56.5856	131.365		1.51004
0.00471536	2.7916		143.592	281.537		0.154
0.172473	1.51004		7.46134	88.7755		0.879333
0.792596	0.154		314.063	197.023		1.00303
-0.219608	0.879333		7.54296	349.951		0.52875
0.720103	1.00303		254.54	124.87		0.947236
-0.806721	0.52875		217.897	55.2746		0.474094
-0.494223	0.947236		128.517	141.476		0.294896
0.126043	0.474094		188.652	197.01		2.18264
-0.51354	0.294896		23.4992	224.072		8.48919
0.941036	2.18264		358.475	40.7191		4.34778
0.306237	8.48919		313.604	227.009		1.46616
0.690026	4.34778		191.62	224.7		1.6535
-0.812479	1.46616		105.685	250.233		0.290419
0.185076	1.6535		189.887	214.167		0.566698
-0.0462638	0.290419		159.878	93.7418		7.14827
-0.386951	0.566698		225.974	145.645		5.9245
0.220108	7.14827		92.0697	351.785		0.811181
0.115611	5.9245		194.749	304.814		1.26298
0.383332	0.811181		15.4132	170.406		1.27849
-0.411962	1.26298		101.865	235.523		0.35185
0.314572	1.27849		70.0346	179.899		0.288698
0.0594687	0.35185		326.956	307.406		2.64817
-0.260315	0.288698		155.045	321.717		0.408943
0.495136	2.64817		246.993	266.131		0.308
0.108483	0.408943		13.6319	267.311		0.276696
0.26093	0.308		66.5014	181.319		0.6325
-0.168548	0.276696		336.419	135.331		0.259556
-0.586456	0.6325		26.0839	246.586		0.914438
-1.23892	0.259556		295.178	204.538		0.24375
-0.0424027	0.914438		134.184	109.093		3.31827
-0.428752	0.24375		203.791	350.105		1.0151
-0.875672	3.31827		50.1744	135.102		0.139708
0.0582179	1.0151		62.1088	173.101		0.424823
-0.223644	0.139708		278.186	222.359		0.784333
0.10657	0.424823		20.7723	30.0857		2.75094
-0.0857119	0.784333		151.18	39.1983		1.52062
-0.913826	2.75094		300.932	30.7543		0.390547
0.302901	1.52062		212.055	141.873		0.3785
0.488195	0.390547		154.63	188.344		0.456652
0.0190066	0.3785		177.835	61.6109		2.40542
0.353719	0.456652		321.608	302.664		0.568546
-0.887625	2.40542		85.001	354.734		0.660285
-0.192399	0.568546		123.219	250.272		0.155292
-0.445713	0.660285		172.18	165.357		0.34008
0.994089	0.155292		16.4306	192.883		5.72215
0.683432	0.34008		29.6992	48.9502		2.83911
0.183531	5.72215		271.813	117.593		6.29202
-0.308062	2.83911		245.777	166.215		0.165098
0.0718973	6.29202		199.208	327.597		0.484028
-0.223541	0.165098		357.839	224.103		5.06838
0.210961	0.484028		252.876	159.512		0.617469
-0.283997	5.06838		208.781	300.412		0.38216
0.402405	0.617469		212.941	119.785		2.3086
-0.85666	0.38216		137.773	81.2015		7.15883
0.228354	2.3086		57.2959	198.208		0.877284
0.140249	7.15883		62.925	202.329		0.561578
0.109961	0.877284		215.523	260.275		0.515047
0.0787022	0.561578		66.0451	250.6		0.170155
-0.275963	0.515047		198.004	216.626		0.103521
-0.45588	0.170155		158.484	210.206		0.572458
-0.556704	0.103521		183.289	184.753		0.528361
-0.763263	0.572458		359.706	304.789		3.59904
0.780377	0.528361		222.451	105.633		1.30075
0.226632	3.59904		88.7652	245.565		0.146604
0.0817073	1.30075		197.955	301.478		3.30844
-0.287397	0.146604		358.968	192.092		0.365063
-0.12801	3.30844		17.4807	275.019		1.0091
-0.160077	0.365063		316.383	124.148		2.11581
-0.3982	1.0091		139.753	265.242		1.28756
0.357387	2.11581		120.61	93.7186		3.73125
-0.042727	1.28756		64.4396	281.474		0.183479
0.422703	3.73125		325.543	109.125		1.13612
-0.0755053	0.183479		6.23084	2.99134		0.698917
0.0764887	1.13613		233.01	333.466		2.42494
-0.041466	0.698917		120.069	115.886		7.80794
-0.17758	2.42494		46.6308	349.381		1.4211
0.315691	7.80794		144.484	172.615		1.65165
-0.149328	1.4211		42.324	123.319		0.611208
0.270356	1.65165		103.404	132.985		2.26327
0.383677	0.611208		130.454	356.688		1.66383
0.38865	2.26327		241.756	128.739		10.3993
0.479993	1.66383		182.337	47.5864		5.84222
0.388841	10.3993		24.8403	126.426		3.20044
0.0901463	5.84222		192.908	47.7673		2.78269
0.273669	3.20044		116.424	112.874		0.651229
-0.182848	2.78269		200.603	78.9201		0.630604
-0.413506	0.651229		62.7436	59.894		0.689063
-0.453226	0.630604		254.412	33.4359		4.96415
-0.1099	0.689063		177.604	178.731		1.86977
0.256673	4.96415		121.073	126.778		0.858479
0.22657	1.86977		142.495	106.743		1.756
0.32554	0.858479		75.3322	84.7303		0.493083
0.404565	1.756		183.293	293.058		0.8775
-0.540398	0.493083		159.583	260.683		5.15592
-0.399345	0.8775		230.253	253.589		2.98502
-0.561787	5.15592		114.106	332.365		6.30648
-0.071141	2.98502		205.682	130.148		0.19825
-0.325388	6.30648		209.119	256.891		1.5744
0.241131	0.19825		71.5565	243.75		2.6086
0.441541	1.5744		99.7416	103.318		2.81837
0.0477777	2.6086		153.347	54.6539		1.99979
0.294707	2.81838		134.546	170.516		0.0366042
0.240549	1.99979		224.771	212.093		0.20675
0.617554	0.0366042		19.1311	187.346		0.135313
0.359229	0.20675		169.77	112.882		0.992521
1.0232	0.135313		45.6358	104.321		2.91994
-0.531281	0.992521		200.975	221.215		1.27178
0.436835	2.91994		139.139	73.6717		1.38498
-0.738836	1.27178		165.109	171.563		1.01573
0.180271	1.38498		107.049	331.039		2.90475
0.792211	1.01573		195.109	16.6797		2.0026
0.338498	2.90475		250.797	212.108		2.22096
-0.281031	2.0026		265.641	324.087		0.6745
0.17002	2.22096		334.091	62.3849		4.58605
-0.114639	0.6745		60.2588	158.86		1.72331
-0.150414	4.58605		254.762	225.39		0.454542
0.104053	1.72331		107.576	234.618		1.10283
-0.185567	0.454542		235.631	294.887		0.774854
-0.0944683	1.10283		80.6823	236.815		4.72701
-0.797949	0.774854		151.276	184.383		1.1439
1.00886	4.72701		260.159	139.527		1.473
0.0107857	1.1439		177.667	87.3199		0.0754375
0.422036	1.473		58.6429	135.867		1.36769
-0.0770692	0.0754375		149.589	265.916		4.21665
-0.180662	1.36769		255.411	220.215		2.82067
-0.263786	4.21665		228.468	275.124		1.40315
0.478263	2.82067		219.085	172.957		1.05163
0.152317	1.40315		261.424	187.122		6.94476
-0.0559391	1.05163		182.509	169.321		0.706271
-0.220058	6.94476		97.2315	349.365		0.0290104
0.126534	0.706271		153.189	153.051		2.69177
0.370208	0.0290104		166.389	247.427		1.1624
-0.248721	2.69177		31.5165	178.808		1.52375
0.753372	1.1624		159.547	196.999		0.512604
0.171824	1.52375		168.67	106.142		0.261833
-0.0834501	0.512604		145.245	190.037		1.33782
0.0591406	0.261833		267.299	210.19		1.87125
0.0388519	1.33782		259.836	177.719		1.32947
-0.0959667	1.87125		171.881	183.29		3.54239
-0.109387	1.32947		109.355	160.85		2.95912
0.607404	3.54239		223.509	232.977		1.32008
-0.233603	2.95912		268.827	300.215		2.26781
0.131499	1.32008		233.051	273.439		1.20662
0.536957	2.26781		146.017	268.688		1.04904
-0.0985701	1.20663		193.912	25.3462		11.1327
0.352056	1.04904		152.957	197.712		0.14976
0.48195	11.1327		22.8617	50.7359		1.77806
0.323802	0.14976		186.459	170.743		4.54762
-0.247466	1.77806		263.079	83.2287		2.19371
0.28924	4.54763		80.8567	153.066		0.216937
-0.214878	2.19371		35.9773	66.7272		0.494083
0.168522	0.216937		165.677	107.379		3.41456
-0.328705	0.494083		130.624	99.7268		4.737
-0.25878	3.41456		281.434	156.355		0.486444
-0.0858773	4.737		219.071	304.68		4.29319
0.141662	0.486444		202.837	233.733		6.8706
-0.130328	4.29319		174.947	213.823		7.40508
-0.67328	6.8706		159.384	303.512		1.54777
-0.526513	7.40508		187.745	191.833		6.1035
0.201401	1.54777		176.976	247.338		0.134969
0.620263	6.1035		149.948	17.5112		0.543917
-0.241151	0.134969		206.635	217.853		5.24739
0.174978	0.543917		137.647	47.195		6.56785
-0.590595	5.24739		192.924	184.858		1.99498
-0.0159699	6.56785		231.167	56.684		4.66968
-0.141381	1.99498		199.265	262.093		0.471849
-0.274739	4.66968		153.065	NaN		0.255917
-0.209642	0.471849		223.793	NaN		0.533562
0.0736909	0.255917		143.896	NaN		0.723917
0.132506	0.533562		151.438	NaN		0.54935
-0.07748	0.723917		119.18	NaN		0.297729
0.109555	0.54935		231.565	NaN		0.364687
0.246216	0.297729		335.864	NaN		0.70974
0.222716	0.364687		144.596	168.582		0.854188
0.559001	0.70974		209.443	310.79		0.810917
0.25824	0.854188		221.205	119.648		0.858879
0.347833	0.810917		57.1516	303.397		3.94713
0.0668563	0.858879		191.799	37.9211		1.28282
0.285147	3.94713		342.598	109.187		0.155719
-0.22294	1.28282		214.672	291.264		0.574906
0.192333	0.155719		21.4716	5.7417		0.319741
0.296604	0.574906		155.731	230.076		0.426812
0.674609	0.319741		194.48	226.201		2.529
0.267695	0.426812		257.587	7.80304		0.117604
0.0809645	2.529		154.697	262.702		1.34742
-0.204924	0.117604		77.2756	193.51		0.246354
-0.354124	1.34743		0.465053	157.179		0.0085
-0.21814	0.246354		258.423	25.9964		0.981432
-0.192194	0.0085		99.0752	171.411		0.838951
-1.51748	0.981432		331.211	133.784		0.465406
0.825751	0.838951		245.381	73.9077		4.04583
-0.180414	0.465406		321.534	296.249		1.32419
-0.363867	4.04583		103.303	33.9432		0.196479
0.267587	1.32419		348.377	313.097		0.331183
-0.716212	0.196479		129.086	349.993		6.37987
-1.2384	0.331183		240.841	303.377		0.681396
0.252979	6.37987		82.526	42.9727		1.78099
0.0276469	0.681396		153.306	175.972		3.63927
-0.0974827	1.78099		28.5987	159.397		4.91159
0.692928	3.63927		104.012	315.843		8.7684
-0.397691	4.91159		83.4927	132.008		0.958925
-0.397113	8.7684		146.773	126.743		5.80485
0.175971	0.958925		53.6224	192.237		3.31444
0.387596	5.80485		180.08	89.3309		0.726146
-0.246762	3.31444		219.108	274.695		4.84432
0.525174	0.726146		146.818	110.218		1.48865
0.351474	4.84432		293.355	166.655		1.42351
0.374152	1.48865		280.335	321.083		0.408177
0.0929114	1.42351		193.639	173.127		0.869083
0.344797	0.408177		289.776	209.478		0.105062
-0.363941	0.869083		195.098	184.967		1.26817
-0.243633	0.105062		204.986	303.202		3.04215
0.406331	1.26817		48.2325	330.091		0.761167
0.0383138	3.04215		149.35	1.62586		1.63768
-0.191768	0.761167		101.773	309.813		0.85001
0.531293	1.63767		322.791	143.408		4.48752
-0.158736	0.85001		339.174	124.147		2.34241
0.0487304	4.48752		98.3827	52.3943		0.680594
0.142712	2.34241		67.2808	175.897		0.681229
-1.07154	0.680594		153.659	35.804		1.43931
0.100867	0.681229		188.025	110.698		0.278167
-0.0239941	1.43931		195.115	74.876		3.20465
0.131761	0.278167		123.715	117.378		2.93533
-0.0180996	3.20465		140.673	321.95		6.58623
0.332391	2.93533		253.926	72.1329		0.0574167
-0.717548	6.58623		314.585	156.925		0.251573
0.2208	0.0574167		193.335	217.308		7.39435
1.11722	0.251573		102.924	140.122		0.931063
-2.55091	7.39435		154.625	73.654		1.02004
0.381141	0.931063		242.211	302.977		1.39685
-0.183275	1.02004		133.499	170.965		8.76444
0.254905	1.39685		90.0128	78.8529		1.33294
-0.0568199	8.76444		41.1223	139.361		1.8459
0.358316	1.33294		130.491	126.778		1.15117
-0.577301	1.8459		225.308	205.986		5.94835
0.61736	1.15117		174.212	288.211		2.83715
-0.613947	5.94835		156.458	239.25		1.44893
0.212975	2.83715		192.054	325.83		4.57215
-0.764919	1.44893		54.6052	145.276		2.68023
-0.302586	4.57215		321.806	135		0.572844
0.116648	2.68023		116.265	145.266		1.04675
0.149796	0.572844		15.1327	133.498		0.115792
-0.473149	1.04675		188.366	167.709		0.337028
-0.345042	0.115792		74.5388	181.778		1.26458
0.256572	0.337028		201.176	302.436		0.122979
0.356548	1.26458		234.819	208.08		0.645478
0.709614	0.122979		4.37925	0.498212		5.06058
-0.18578	0.645478		280.577	132.109		0.853394
0.15875	5.06058		128.611	198.736		3.06774
0.0811954	0.853394		93.4893	226.204		2.96983
0.0962983	3.06774		54.7032	218.219		4.70935
0.494363	2.96983		123.853	168.767		2.72409
0.720249	4.70935		51.8821	234.291		1.52127
0.547985	2.72409		152.05	181.897		3.41406
0.650989	1.52127		174.49	355.907		2.34741
-0.291225	3.41406		202.146	115.2		5.2873
0.818098	2.34741		190.275	218.731		5.56585
0.272742	5.2873		100.001	271.505		4.66692
-0.906296	5.56585		140.254	308.876		0.128021
-0.555858	4.66692		78.851	198.476		2.69423
0.406937	0.128021		124.608	155.379		7.71979
0.610701	2.69423		286.456	353.687		1.0157
0.254092	7.71979		101.327	185.49		0.731437
-0.862488	1.0157		293.789	193.31		0.187979
-0.0617071	0.731437		150.038	23.2663		0.630443
0.52935	0.187979		232.609	320.968		2.92452
0.266227	0.630443		207.005	128.894		0.7023
0.382456	2.92452		154.359	61.9867		2.68352
0.923732	0.7023		243.435	264.552		4.84755
0.207208	2.68352		79.1597	336.33		1.78874
-0.674262	4.84755		77.5063	44.8968		0.663724
-0.0303609	1.78874		250.222	130.937		1.22599
0.0738329	0.663724		182.124	58.6572		3.88732
0.332594	1.22599		261.668	113.928		1.58742
-0.0276429	3.88732		267.756	223.537		0.261718
-0.338108	1.58742		288.29	79.5981		1.87792
0.220064	0.261718		174.407	58.7714		0.877771
-0.134514	1.87792		56.8046	189.353		0.108083
0.302114	0.877771		297.119	83.0419		1.50736
0.874217	0.108083		207.974	312.332		4.28983
0.730476	1.50736		9.50066	167.861		1.13624
0.270323	4.28983		179.464	210.353		1.08637
-0.63063	1.13624		220.108	336.483		0.0983333
-0.130377	1.08637		333.207	279.451		4.25976
0.0816045	0.0983333		284.874	69.3411		0.229486
0.222126	4.25976		359.228	50.604		1.72823
-0.189889	0.229486		105.902	228.931		0.45875
0.0053861	1.72823		309.328	190.51		3.54314
0.014388	0.45875		112.902	254.718		0.230094
0.351019	3.54314		209.04	76.8094		1.55718
0.27174	0.230094		182.09	26.8283		0.460656
1.02404	1.55718		252.036	188.048		0.182812
-0.86726	0.460656		170.467	48.7337		0.904271
-0.373521	0.182812		258.977	103.745		0.918396
0.575679	0.904271		6.76617	61.7789		0.560125
0.612733	0.918396		74.5486	248.854		1.37877
0.284055	0.560125		236.04	171.811		0.0520625
-0.988571	1.37877		174.99	308.582		0.839875
0.101016	0.0520625		77.8624	209.032		0.532729
-0.544283	0.839875			176.483		1.73715
0.722814	0.532729			184.078		0.801066
0.142522	1.73715			86.8768		1.60797
0.11705	0.801066			103.736		6.29605
-0.71374	1.60797			156.881		1.72795
0.281644	6.29605			115.974		3.9407
-0.213722	1.72795			252.592		0.448637
0.535275	3.9407			286.421		0.797833
0.440161	0.448637			94.9308		2.37233
0.334722	0.797833			174.645		0.475225
0.294927	2.37233			138.855		1.02209
-0.357371	0.475225			172.444		1.2025
-0.0356913	1.02209			344.966		1.02048
0.276309	1.2025			161.781		5.35098
-0.388863	1.02048			348.66		0.142694
0.315307	5.35098			14.9849		0.163823
-0.203493	0.142694			149.471		2.31978
-0.0130759	0.163823			221.093		0.825563
-0.590631	2.31978			90.5468		2.93158
0.0559514	0.825563			86.4835		0.366318
0.126118	2.93158			121.508		5.06555
-0.30545	0.366318			3.24515		2.48469
-0.240071	5.06555			162.018		0.472887
0.536958	2.48469			183.525		0.581469
0.282137	0.472887			285.126		1.76181
0.787723	0.581469			158.816		4.84566
0.163913	1.76181			188.049		0.126062
-0.154484	4.84566			265.57		5.64209
0.594133	0.126062			202.687		0.76089
-0.895911	5.64209			3.79862		0.695783
1.09331	0.76089			92.4839		3.01244
-0.101336	0.695783			166.472		7.69885
0.674238	3.01244			15.7359		2.18517
-0.074559	7.69885			235.015		0.0585
0.224814	2.18517			207.18		3.48933
-0.714052	0.0585			305.917		0.903406
0.187844	3.48933			101.596		5.4549
0.673166	0.903406			199.374		2.88565
-0.0378419	5.4549			0.530238		0.617458
0.289331	2.88565			152.868		0.259399
0.602342	0.617458			71.6659		0.243979
0.379801	0.259399			202.149		0.517596
-0.580044	0.243979			306.525		0.296497
-0.211473	0.517596			227.604		3.57184
0.0977416	0.296497			36.4814		0.944937
0.122986	3.57184			171.966		3.83228
0.158347	0.944937			227.363		2.37797
-0.271181	3.83228			29.6623		0.134469
0.156972	2.37797			102.695		1.42441
-0.110652	0.134469			91.8776		6.29544
0.266604	1.42441			17.6103		3.53807
-0.0366303	6.29544			253.972		13.4023
0.183432	3.53807			349.141		0.201917
0.0364958	13.4023			184.966		2.09533
-0.106735	0.201917			198.968		0.205771
-0.204645	2.09533			176.186		0.947521
-0.621627	0.205771			301.977		0.667599
-0.167172	0.947521			272.855		5.14204
0.549187	0.667599			184.224		0.428167
0.3466	5.14204			344.783		1.20148
0.2771	0.428167			203.232		8.96405
-0.466954	1.20148			243.129		2.98689
-0.526148	8.96405			137.602		10.8457
0.108145	2.98689			177.656		2.02284
0.136199	10.8457			206.617		0.950382
0.310768	2.02284			209.982		14.6093
-0.334312	0.950382			338.148		11.8605
0.524868	14.6093			196.493		10.1153
0.690849	11.8605			20.3764		5.74121
0.430833	10.1153			122.239		0.914271
0.541353	5.74121			281.869		0.632299
0.752028	0.914271			271.165		6.00404
-0.600699	0.632299			200.149		2.61283
0.208397	6.00404			86.1859		2.57151
-0.401278	2.61283			29.9551		0.129215
0.335521	2.57151			19.1702		1.77818
0.237089	0.129215			10.6812		17.8824
-0.123828	1.77818			64.8106		0.316896
0.141972	17.8824			45.1463		1.28417
0.363171	0.316896			101.612		0.2445
-0.405607	1.28417			256.238		8.79838
-0.0443924	0.2445			279.516		0.269344
0.352965	8.79838			148.884		0.956994
0.0189806	0.269344			102.453		0.92675
0.522776	0.956994			21.7011		0.337729
0.441816	0.92675			286.482		2.0326
-0.3062	0.337729			190.369		3.55129
0.988811	2.0326			48.4192		1.27807
0.120778	3.55129			121.788		0.459135
-0.49459	1.27807			255.964		0.130167
0.485783	0.459135			207.448		0.955343
0.13229	0.130167			214.139		7.3565
0.0171029	0.955343			316.969		0.690198
-0.45261	7.3565			302.897		0.0866875
0.197079	0.690198			161.21		1.01345
0.163214	0.0866875			242.054		10.1721
-0.0247789	1.01345			177.008		1.14315
0.0108121	10.1721			193.046		8.84555
0.540223	1.14315			147.256		3.06358
-0.00403896	8.84555			194.149		4.31988
0.441325	3.06358			318.874		4.53612
0.144334	4.31988			18.6338		2.35257
-0.464337	4.53612			65.0289		0.550156
0.146903	2.35257			128.517		0.66549
-0.185852	0.550156			285.945		1.57064
0.159851	0.66549			303.28		2.76542
-0.271579	1.57064			195.044		1.9146
-0.449262	2.76542			221.675		1.41375
0.400754	1.9146			0		1.28009
-0.596179	1.41375			214.106		0.389281
-0.2691	1.28009			103.205		0.179771
0.665925	0.389281			197.014		0.493196
-0.674006	0.179771			88.3752		0.196749
-0.486228	0.493196			12.8471		2.40193
0.144412	0.196749			251.246		6.61545
0.44017	2.40193			281.503		6.45786
0.12221	6.61545			254.834		1.66726
0.261519	6.45786			282.804		9.22031
0.0333819	1.66726			215.84		0.565792
0.143444	9.22031			263.059		0.940813
0.186155	0.565792			349.674		4.19216
-0.361844	0.940813			318.602		3.19069
0.282858	4.19216			255.755		2.04262
-0.236759	3.19069			210.999		5.38929
-0.520713	2.04262			259.489		0.483021
0.19342	5.38929			66.8511		0.386826
-0.0770152	0.483021			159.039		0.772967
-0.727578	0.386826			299.048		3.21361
-0.685387	0.772967			243.691		0.604527
0.005227	3.21361			100.726		1.03919
-0.542639	0.604527			146.741		2.79768
-0.528116	1.03919			165.833		1.10469
0.0793358	2.79768			101.476		3.22434
-0.13897	1.10469			195.129		3.13143
0.0869083	3.22434			192.127		1.03482
-0.378867	3.13143			324.016		0.384583
0.12427	1.03482			148.582		1.15898
-0.163043	0.384583			116.365		1.41541
-0.63063	1.15898			180		0.391792
-0.0915429	1.41541			330.285		1.90682
0.238883	0.391792			8.58557		3.80097
-0.0367386	1.90682			21.0062		0.839854
0.259136	3.80097			259.316		0.0440417
0.386885	0.839854			69.5521		0.708182
0.568698	0.0440417			103.637		21.3313
0.528192	0.708182			312.844		1.09513
-0.025661	21.3313			190.535		0.978187
-0.331742	1.09513			117.378		3.98081
-0.418434	0.978187			165.368		0.475271
-0.121323	3.98081			169.335		0.216118
0.649424	0.475271			223.308		1.40978
-0.00181334	0.216118			318.18		0.356125
0.188178	1.40978			166.622		0.511562
-0.617458	0.356125			324.552		0.64119
0.645055	0.511563			154.552		1.77944
-0.113462	0.64119			295.515		0.320308
0.104235	1.77944			234.63		0.962788
0.398927	0.320308			27.7357		0.655443
-0.0376701	0.962788			294.22		0.699986
0.364483	0.655443			234.847		8.70531
0.610527	0.699986			32.0183		0.931641
0.192706	8.70531			222.409		0.798392
0.440604	0.931641			225.93		3.2575
-0.291774	0.798392			202.886		0.635
-0.398496	3.2575			229.511		3.99935
0.265407	0.635			177.528		0.447574
0.383298	3.99935			204.647		0.706563
0.0121456	0.447574			131.989		0.159507
-0.08102	0.706562			179.507		0.652262
-0.246139	0.159507			128.504		1.32797
0.499532	0.652262			153.752		0.648635
0.184123	1.32797			142.193		2.33267
0.243203	0.648635			221.043		1.09093
0.650156	2.33267			252.725		0.648917
-0.66425	1.09093			282.661		3.08749
-0.0390175	0.648917			86.1586		1.15843
0.0313748	3.08749			132.67		3.89369
0.355436	1.15843			129.268		1.1031
-0.74958	3.89369			156.357		0.2765
-0.104923	1.1031			193.034		0.0279167
-0.750343	0.2765			175.85		0.0662639
0.573109	0.0279167			115.819		0.381011
-0.359291	0.0662639			194.26		1.10758
-0.548853	0.381011			122.077		2.70014
0.247075	1.10758			202.269		0.2995
-0.369186	2.70014			141.159		0.87645
-0.00858931	0.2995			170.304		0.343824
0.440522	0.87645			224.665		1.0243
0.123624	0.343824			192.083		0.247146
-0.177274	1.0243			215.605		3.86787
-0.0781294	0.247146			303.597		0.124865
-0.962242	3.86787			181.533		4.17442
-0.117819	0.124865			352.295		0.801208
0.213169	4.17442			42.4674		0.456021
0.740909	0.801208			243.603		2.63419
-0.652385	0.456021			278.899		1.60833
-0.689395	2.63419			309.323		16.8995
0.0594451	1.60833			268.807		3.18734
0.000117605	16.8995			203.279		0.654052
0.738465	3.18734			314.168		5.85277
0.321689	0.654052			164.238		3.08038
0.200566	5.85277			64.7446		1.88383
0.146234	3.08038			300.87		1.36548
0.116195	1.88383			299.427		1.31759
0.911833	1.36548			189.999		0.608988
0.409937	1.31759			355.521		2.53672
0.0150394	0.608988			231.963		0.11725
0.191402	2.53672			158.672		1.80358
0.460753	0.11725			129.814		2.12766
-0.186961	1.80358			221.26		10.5046
-0.517305	2.12766			238.251		1.14506
0.358716	10.5046			75.9638		4.70694
0.648212	1.14506			356.285		2.0116
0.0797012	4.70694			338.717		3.00469
-0.362073	2.0116			274.442		2.30841
-0.0303221	3.00469			346.738		1.44999
-0.186037	2.30841			298.169		0.672271
1.00264	1.44999			307.723		3.54683
-0.385652	0.672271			190.551		1.88313
0.534934	3.54683			183.817		2.54754
0.537313	1.88312			149.254		2.47231
-0.463757	2.54754			241.485		6.26414
0.103119	2.47231			294.605		4.91207
-0.475915	6.26414			232.69		0.702583
0.327346	4.91207			116.159		0.25025
-1.22366	0.702583			72.0544		1.09181
0.627752	0.25025			168.487		1.95989
-0.0452802	1.09181			322.146		0.204646
0.449174	1.95989			225.177		1.11865
-0.590419	0.204646			8.29364		8.63749
0.327995	1.11865			188.652		1.19351
0.19853	8.63749			99.9323		2.44344
0.206888	1.19351			182.548		0.864937
0.552364	2.44344			188.747		1.32042
0.0537745	0.864937			261.051		1.6685
0.151351	1.32042			271.944		3.48352
-0.476904	1.6685			45.3246		0.802521
-0.0711509	3.48352			65.8		2.05775
0.422814	0.802521			235.039		0.241646
0.0449991	2.05775			173.969		0.539607
0.235943	0.241646			211.334		1.71183
0.212065	0.539607			216.181		3.31941
0.793262	1.71183			296.094		0.0194375
0.0287671	3.31941			8.15652		0.0962917
0.0408412	0.0194375			213.86		1.41803
-0.521524	0.0962917			351.87		0.652687
0.153349	1.41803			229.279		0.847031
-0.0548564	0.652687			352.455		2.59699
0.370119	0.847031			302.702		0.804479
0.120355	2.59699			219.131		0.646563
0.751646	0.804479			148.793		1.46419
0.0285035	0.646563			146.924		0.319417
-0.572338	1.46419			50.2071		0.239979
0.155614	0.319417			252.696		1.75617
0.0413872	0.239979			201.646		0.475007
0.521593	1.75617			241.55		0.82339
0.32795	0.475007			99.0548		0.771326
0.819398	0.82339			351.973		0.218333
-0.378175	0.771326			199.608		0.792029
0.389761	0.218333			281.177		0.8585
-0.611019	0.792029			256.239		6.80844
-0.343143	0.8585			48.1818		1.6169
0.0598453	6.80844			158.959		3.338
0.176449	1.6169			87.7824		2.29927
0.253812	3.338			202.547		0.864125
0.831422	2.29927			317.459		2.58802
0.296912	0.864125			110.89		0.3475
-0.249363	2.58802			14.5395		0.928583
0.0591096	0.3475			338.276		2.81883
-0.327133	0.928583			5.74667		0.349298
0.191981	2.81883			208.276		4.10824
-0.352872	0.349298			165.769		4.51405
0.303369	4.10824			166.836		0.583639
0.222245	4.51405			131.978		1.12117
-0.0392485	0.583639			109.641		0.286363
-0.165559	1.12117			117.08		0.768438
0.140665	0.286363			185.894		11.8918
-0.541661	0.768438			95.4406		16.9002
0.367422	11.8918			242.382		1.04585
-0.192301	16.9002			200.623		1.8091
0.351577	1.04585			346.153		2.83013
0.485042	1.8091			33.5419		1.76442
0.440805	2.83013			208.091		4.9153
0.679311	1.76442			351.982		7.27967
0.194691	4.9153			98.6682		0.567927
-0.044643	7.27967			145.458		0.296021
-0.242493	0.567927			197.102		2.99793
0.0267222	0.296021			296.538		0.159
-1.31101	2.99793			281.422		0.213375
0.0143367	0.159			118.863		0.267542
0.441435	0.213375			171.84		1.89479
0.809532	0.267542			190.163		0.386579
0.180645	1.89479			295.759		0.400897
-1.12325	0.386579			233.178		6.75967
-0.227739	0.400897			213.19		2.84998
0.116956	6.75967			113.022		2.17446
-1.03142	2.84998			261.698		0.523667
-0.417014	2.17446			309.397		0.631935
-1.02761	0.523667			229.308		1.26786
-0.244443	0.631935			97.2558		0.571028
-0.141648	1.26786			90.9946		0.84975
0.271846	0.571028			321.028		0.302771
0.0762079	0.84975			202.36		4.30389
-0.106323	0.302771			169.542		0.544125
-0.00306898	4.30389			307.996		5.50826
1.09079	0.544125			209.06		3.99605
0.233907	5.50826			225.521		0.189
-0.13261	3.99605			342.513		3.45307
-0.433501	0.189			262.812		4.23886
-1.02038	3.45307			204.298		1.5949
-0.681437	4.23886			293.531		0.379604
-0.488479	1.5949			164.739		0.519562
-0.625519	0.379604			359.327		1.085
-0.353507	0.519562			29.5024		1.73077
0.133571	1.085			18.0613		2.19865
0.143181	1.73077			329.15		0.394063
0.488798	2.19865			168.957		1.35505
0.336476	0.394063			191.992		6.33604
-0.416022	1.35505			170.032		2.80528
-0.157794	6.33604			137.752		0.178229
0.151961	2.80528			174.837		0.431083
0.37976	0.178229			193.792		1.39161
0.197447	0.431083			74.1047		0.357961
0.19764	1.39161			291.682		0.403137
-0.101218	0.357961			161.353		0.274542
-0.349713	0.403137			160.399		1.57593
0.901378	0.274542			235.173		1.012
-0.245254	1.57593			181.072		1.44271
0.351831	1.012			139.402		2.33744
0.388407	1.44271			0.323702		0.201
0.106262	2.33744			175.029		0.108937
-0.121095	0.201			134.461		0.118125
-0.202983	0.108937			36.9596		0.280009
0.0229865	0.118125			33.3201		1.72629
-0.576259	0.280009			315.356		1.78992
0.179312	1.72629			201.909		1.06255
0.431493	1.78992			17.4955		0.763208
0.136595	1.06255			180.69		1.45785
1.03171	0.763208			313.255		0.0193333
0.167133	1.45785			70.7609		0.343432
-0.114981	0.0193333			132.34		0.362167
-0.245015	0.343432			162.294		1.79201
-0.244641	0.362167			185.867		0.479146
-0.139999	1.79201			281.889		3.21994
0.338822	0.479146			244.871		0.632317
0.765369	3.21994			306.169		6.03785
-0.143472	0.632317			289.39		1.66144
-0.261664	6.03785			236.31		1.17525
0.514722	1.66144			296.565		0.506431
-0.488451	1.17525			165.623		1.25981
0.743892	0.506431			51.8496		1.17726
-0.386109	1.25981			11.3099		0.147729
0.257458	1.17726			107.049		0.405625
-0.680807	0.147729			78.6901		2.88934
0.291387	0.405625			296.632		6.16699
0.558501	2.88934			264.292		0.556924
-0.121768	6.16699			35.5208		0.302062
0.291201	0.556924			248.29		5.47175
0.302804	0.302062			207.487		0.560943
0.362774	5.47175			147.529		2.45416
0.364811	0.560943			53.5397		2.81197
0.30424	2.45416			244.932		0.5655
-0.35801	2.81197			142.761		0.386153
0.246647	0.5655			85.7306		4.89356
-0.704937	0.386153			287.947		0.550875
0.262122	4.89356			171.161		1.48752
0.429949	0.550875			36.4294		3.16469
0.388725	1.48752			186.168		0.195076
0.0486198	3.16469			157.487		1.41572
-0.194935	0.195076			11.9856		0.343625
0.567364	1.41572			133.732		1.35214
-0.0551508	0.343625			15.5776		11.6189
-0.264684	1.35214			314.358		0.129988
-0.382105	11.6189			344.778		1.59789
0.178923	0.129988			79.7205		0.0375833
0.0420447	1.59789			154.865		1.21519
0.420567	0.0375833			269.134		0.0745625
0.397907	1.21519			134.862		0.919931
-1.24988	0.0745625			300.063		0.826562
-0.0169002	0.919931			270.842		0.597466
0.130374	0.826562			298.97		0.342604
-0.00993613	0.597466			217.013		0.55976
0.0777665	0.342604			97.1451		2.87678
0.498971	0.55976			236.144		0.323571
0.725647	2.87678			273.084		1.21104
0.303052	0.323571			126.625		0.635446
0.211964	1.21104			173.927		2.97302
0.857395	0.635446			342.12		0.839302
0.288406	2.97302			162.149		1.45996
0.172008	0.839302			31.4123		0.015
-0.361823	1.45996			66.1824		0.0488542
0.148397	0.015			153.236		0.554871
-0.182447	0.0488542			323.014		1.68319
-0.0580734	0.554871			184.102		0.499729
0.157098	1.68319			154.721		0.506883
-0.380472	0.499729			186.618		4.77252
0.389875	0.506883			317.535		1.81088
-0.0790293	4.77252			38.2788		2.01078
0.683299	1.81088			12.3903		3.26754
0.420767	2.01078			270.656		0.698056
0.213359	3.26754			289.442		8.33858
-1.17177	0.698056			202.992		0.219812
0.654591	8.33858			59.0719		0.098375
-0.169746	0.219812			149.221		0.203802
0.0607643	0.098375			212.956		0.631765
0.741381	0.203802			69.657		0.553257
-0.334272	0.631765			304.933		3.21821
0.454131	0.553257			245.839		5.10569
-0.185912	3.21821			292.961		0.260333
-0.035063	5.10569			298.841		1.80608
0.34239	0.260333			117.921		1.07861
-0.267975	1.80608			353.09		0.626292
-0.016261	1.07861			153.45		1.30675
0.0573174	0.626292			168.393		0.42208
-0.672343	1.30675			42.0203		10.9917
0.412896	0.42208			169.067		1.07233
-0.553004	10.9917			184.946		0.491792
-0.0782016	1.07233			273.721		0.23737
0.096403	0.491792			196.491		1.52379
0.266878	0.23737			266.979		0.0515
-0.106909	1.52379			235.602		0.982953
-0.055457	0.0515			236.418		0.958012
0.259766	0.982953			242.671		4.59939
0.418829	0.958012			336.938		5.1034
-0.532269	4.59939			255.018		3.23125
-0.0580747	5.1034			142.005		1.62626
0.100555	3.23125			48.8742		1.77773
0.653939	1.62626			204.705		2.29147
0.753944	1.77773			236.518		2.09993
0.257159	2.29147			99.0334		0.26309
-0.629125	2.09993			123.984		0.658776
0.690519	0.26309			235.245		1.03069
0.567956	0.658776			239.093		2.89367
0.271057	1.03069			179.501		4.25012
-0.0595769	2.89367			85.9723		1.01317
0.338034	4.25012			162.579		5.36191
0.0786078	1.01317			248.132		0.429219
-0.313531	5.36191			40.4687		0.47856
0.666376	0.429219			113.062		0.459902
0.437862	0.47856			164.802		0.709562
-0.861664	0.459902			344.719		0.500785
0.113383	0.709562			279.678		2.92435
-0.866994	0.500785			207.258		0.44075
0.734596	2.92435			191.14		1.09425
-0.46014	0.44075			263.104		5.78424
0.396869	1.09425			193.247		1.59862
-0.766	5.78424			214.161		8.07912
0.552918	1.59862			248.738		0.796925
0.282596	8.07912			295.259		0.660292
0.0596975	0.796925			183.115		0.231729
-0.858746	0.660292			165.274		0.230813
-0.186943	0.231729			326.243		1.19038
0.176845	0.230813			150.622		0.0555938
-0.153482	1.19037			136.802		0.5124
0.270912	0.0555938			231.362		2.66361
-0.0368617	0.5124			332.137		0.398179
-0.0362761	2.66361			337.083		0.221521
-0.360887	0.398179			208.971		0.73475
-0.475108	0.221521			47.5662		1.98992
-0.458118	0.73475			235.858		0.885721
0.456564	1.98992			216.545		5.52425
-0.935347	0.885721			83.9831		1.67042
0.729309	5.52425			254.857		1.37081
0.185349	1.67042			167.006		0.599
-0.0338583	1.37081			183.499		0.371559
-0.0353869	0.599			298.696		2.07137
-0.915722	0.371559			111.653		0.873558
0.142869	2.07137			221.583		1.71071
0.169907	0.873558			153.417		1.28967
-0.200665	1.71071			57.4904		1.44065
0.624991	1.28967			173.816		0.638917
-0.177546	1.44065			70.0656		0.501375
0.173966	0.638917			85.6121		2.88885
-0.148538	0.501375			110.297		1.74735
0.193866	2.88885			334.088		0.376427
-0.451016	1.74735			164.766		1.3125
-0.130487	0.376427			96.3364		0.515799
-0.785267	1.3125			47.7634		8.12527
0.408858	0.515799			209.445		0.444389
0.108593	8.12527			160.175		1.82748
0.443031	0.444389			130.817		0.575323
0.00530154	1.82748			346.264		26.2722
0.241588	0.575323			193.74		0.644889
-0.166733	26.2722			220.17		0.773276
-0.371579	0.644889			348.261		1.78646
-0.414463	0.773276			241.271		0.27616
0.215609	1.78646			282.801		1.32041
0.461146	0.27616			195.782		0.994885
0.458737	1.32041			200.685		1.06945
0.000487016	0.994885			108.544		0.445076
-0.496848	1.06945			172.295		0.391014
0.0470862	0.445076			33.5663		3.61004
0.365781	0.391014			178.291		0.71044
0.122764	3.61004			305.688		0.41191
0.556839	0.71044			102.8		0.374246
0.261762	0.41191			261.351		0.553583
0.116108	0.374246			178.602		0.190729
-0.867194	0.553583			351.452		3.48185
0.31524	0.190729			139.271		0.167861
-0.0824234	3.48185			164.405		0.34049
0.733364	0.167861			220.312		0.647458
0.0501138	0.34049			332.46		0.4885
0.122625	0.647458			35.2281		1.00658
-0.321463	0.4885			39.0513		1.01564
0.283655	1.00658			343.293		0.61929
0.368211	1.01564			265.051		0.807507
-0.130915	0.61929			180.772		2.44499
0.192652	0.807507			135.049		1.00455
-0.376984	2.44499			221.816		1.55024
-0.0852493	1.00455			19.0692		11.6376
0.552609	1.55024			59.1184		0.692509
0.427019	11.6376			314.07		2.17291
0.811145	0.692509			52.1777		0.129167
-0.145175	2.17291			166.432		5.12235
-0.88135	0.129167			304.934		1.24435
-0.080595	5.12235			159.769		0.469854
0.896907	1.24435			198.185		0.915895
0.213473	0.469854			266.478		6.05883
0.963356	0.915895			318.86		0.654701
-0.397397	6.05883			83.5706		0.533587
0.635308	0.654701			123.266		2.45458
0.457994	0.533587			187.797		0.559458
0.334128	2.45458			192.674		0.581573
0.140675	0.559458			24.2263		1.89192
-0.315435	0.581573			226.674		4.96656
0.239352	1.89193			239.805		0.766167
0.668433	4.96656			17.2934		1.40759
0.00957482	0.766167			187.798		0.330897
-0.0818768	1.40759			173.599		12.1793
0.346577	0.330897			275.528		4.21445
0.253272	12.1793			248.78		2.98052
0.190658	4.21445			185.754		0.60624
-0.406084	2.98052			164.503		0.11683
-0.137533	0.60624			50.1085		0.389354
0.163028	0.11683			350.402		0.421806
-0.0878186	0.389354			202.143		0.7884
0.185013	0.421806			353.657		2.19053
-0.357165	0.7884			263.232		0.544698
-0.726227	2.19053			202.023		0.428823
0.260071	0.544698			189.58		0.139633
0.350668	0.428823			208.71		0.459063
-0.0151072	0.139633			301.444		0.851563
0.23895	0.459063			185.522		0.249979
-0.192752	0.851563			266.774		0.554986
-0.0381365	0.249979			91.4534		0.745424
0.140108	0.554986			118.829		0.293333
0.24106	0.745424			32.0675		5.09634
-0.96191	0.293333			156.012		0.244909
-0.224177	5.09634			112.801		0.348708
0.34811	0.244909			165.896		0.0144167
0.162863	0.348708			167.243		0.06575
0.311202	0.0144167			355.84		0.317111
-0.559025	0.06575			295.238		0.15675
0.738822	0.317111			168.794		2.65144
0.0973947	0.15675			191.683		0.97791
0.909868	2.65144			214.317		0.351965
-0.625825	0.97791			146.757		6.17208
-0.375374	0.351965			192.194		8.61411
0.211006	6.17208			231.598		1.31307
0.767513	8.61411			51.5618		0.410111
0.463387	1.31307			141.593		1.92015
0.140508	0.410111			81.2052		0.380057
0.613258	1.92015			143.935		1.58377
0.0941453	0.380057			143.703		5.0726
-0.32159	1.58377			279.68		13.6037
0.468511	5.0726			180.53		0.433611
0.383441	13.6037			2.26533		5.91426
0.370717	0.433611			147.583		0.334062
0.300813	5.91426			351.478		1.01824
-0.88342	0.334062			235.72		0.55559
0.38737	1.01824			5.14164		0.440187
0.761835	0.55559			171.184		1.07274
0.144386	0.440187			222.249		0.315736
0.478452	1.07274			221.772		1.81465
-0.304829	0.315736			249.099		0.7965
0.539818	1.81465			157.55		2.14907
-0.508755	0.7965			136.688		3.42133
-0.208149	2.14907			194.859		0.361515
0.321013	3.42133			231.211		0.503299
-0.055687	0.361515			240.748		0.258583
0.863529	0.503299			149.994		1.19394
0.554953	0.258583			282.676		3.72431
-0.101926	1.19394			174.439		1.44449
0.00140917	3.72431			187.908		0.532813
0.324115	1.44449			187.452		0.754229
0.48612	0.532813			319.764		0.200242
0.0578562	0.754229			210.917		0.736688
0.0183103	0.200242			178.827		0.761201
0.186456	0.736688			13.9306		0.830285
0.889626	0.761201			166.069		0.361229
0.263288	0.830285			75.1645		1.43866
-0.198811	0.361229			183.061		3.11092
0.568512	1.43866			314.878		0.260771
0.0196701	3.11092			38.08		1.83
0.574229	0.260771			192.027		6.48608
-0.466066	1.83			320.8		0.424646
-0.0828926	6.48608			73.5864		1.68922
0.056019	0.424646			104.88		0.309833
0.0479377	1.68922			236.959		2.16664
-0.254078	0.309833			307.598		0.212167
-0.494907	2.16664			168.084		2.43004
-0.215182	0.212167			184.454		4.08478
0.496887	2.43004			203.035		10.4839
0.249295	4.08478			328.493		2.00196
0.102002	10.4839			322.525		1.14512
0.377689	2.00196			175.255		0.260469
0.206095	1.14512			240.446		0.834883
0.365741	0.260469			32.6621		1.37695
0.110996	0.834883			126.321		1.36091
-0.136937	1.37695			186.712		0.145229
-0.278905	1.36091			257.977		0.104896
0.23486	0.145229			136.203		1.03756
0.0311096	0.104896			114.918		1.61539
-0.11338	1.03756			209.954		1.8593
-0.011441	1.61539			144.142		8.74669
-0.0272332	1.8593			134.605		21.6232
0.18089	8.74669			190.498		0.242063
-0.312075	21.6232			2.23537		1.98481
-0.168737	0.242063			211.417		1.57878
-0.367016	1.98481			173.956		1.67352
-0.26868	1.57878			174.559		4.24842
-0.677113	1.67352			194.831		1.39301
-0.139063	4.24842			232.168		2.01028
0.371627	1.39301			224.123		0.534781
0.359215	2.01028			108.255		3.41097
0.234841	0.534781			339.77		0.441292
0.270863	3.41097			143.404		0.626594
0.0258177	0.441292			151.191		1.81693
-0.449059	0.626594			260.184		0.425417
-0.552261	1.81693			213.465		0.809747
0.228678	0.425417			280.93		3.96611
0.10235	0.809747			182.885		0.825083
0.357399	3.96611			195.764		1.10671
-0.117978	0.825083			221.743		0.796
-0.230802	1.10671			339.53		0.24722
0.322346	0.796			149.692		1.82474
-0.422796	0.24722			134.65		0.0558125
0.182293	1.82474			36.73		0.210821
0.336798	0.0558125			213.471		0.341979
0.130764	0.210821			99.4971		0.692271
0.273948	0.341979			193.775		1.42756
0.863904	0.692271			250.329		0.432594
0.252056	1.42756			327.326		0.332213
0.269031	0.432594			115.723		0.299688
-0.179298	0.332213			269.99		0.685875
-0.826037	0.299688			296.523		0.238229
-0.436	0.685875			223.632		1.31317
0.232302	0.238229			175.985		0.349229
0.0344697	1.31317			22.9475		0.309119
-0.470161	0.349229			282.287		0.449323
0.157236	0.309119			61.4619		0.713931
-0.00093897	0.449323			270.554		0.352773
0.234392	0.713931			237.286		0.469973
0.683626	0.352773			208.973		3.7703
0.0834392	0.469973			176.552		0.208021
0.420616	3.7703			32.5625		0.492983
-0.539815	0.208021			126.56		0.517149
-0.51209	0.492983			159.665		0.152823
-0.149152	0.517149			133.368		6.66727
-0.318985	0.152823			188.24		0.845729
0.330273	6.66727			190.939		1.63251
0.0868552	0.845729			222.642		0.213604
0.322012	1.63251			298.765		0.505271
-0.0244533	0.213604			173.326		0.281646
0.552417	0.505271			355.288		0.126646
0.244621	0.281646			79.6878		0.539765
-0.274667	0.126646			190.548		0.274937
0.637144	0.539765			253.891		2.73133
0.142258	0.274937			312.728		0.861578
0.103825	2.73133			126.741		0.415924
0.293395	0.861578			30.0347		0.451854
0.216149	0.415924			155.366		0.23634
0.378142	0.451854			78.5313		0.40375
0.574818	0.23634			316.883		1.15281
0.392299	0.40375			160.247		2.82114
0.538767	1.15281			30.5114		1.05598
-0.163313	2.82114			21.2473		1.24435
0.140534	1.05598			174.255		1.55999
-0.121969	1.24435			12.7197		0.06775
-0.272666	1.55999			219.547		2.67825
-0.167085	0.06775			198.195		0.259186
-0.495303	2.67825			57.789		0.0605
-0.276801	0.259186			28.0245		0.610323
-0.388897	0.0605			320.286		7.24365
0.421058	0.610323			100.284		2.12916
0.0801754	7.24365			76.7964		0.0670625
-0.169407	2.12916			237.838		0.480531
-0.294662	0.0670625			124.396		0.352518
-0.246337	0.480531			324.933		1.87591
0.312707	0.352518			121.234		2.25427
-0.877184	1.87591			32.4465		0.238861
0.0135832	2.25427			278.813		3.465
-0.140718	0.238861			211.617		1.61742
0.121649	3.465			157.201		0.242167
-0.34715	1.61742			16.6934		0.0255208
0.165879	0.242167			184.454		0.25888
-0.349581	0.0255208			182.242		0.180115
0.167656	0.25888			173.179		0.846042
0.587283	0.180115			210.281		0.230781
-0.279666	0.846042			162.321		0.482769
0.753195	0.230781			222.243		1.2706
0.831224	0.482769			33.455		0.414545
0.210651	1.2706			176.924		0.299885
-0.0960513	0.414545			170.009		1.31633
-0.238157	0.299885			269.48		0.854938
0.260283	1.31633			180.307		0.832896
-0.55309	0.854938			268.062		0.66724
-0.418624	0.832896			41.7636		0.331917
-0.799343	0.66724			109.435		0.581896
-0.629689	0.331917			45.1844		0.189835
0.13946	0.581896			18.4417		0.270651
-0.178738	0.189835			76.7795		4.42842
0.49693	0.270651			181.392		0.688677
-0.0487543	4.42842			303.354		1.5029
0.616484	0.688677			167.073		0.72259
0.281289	1.5029			194.338		0.255388
0.415002	0.72259			246.59		0.139312
0.40693	0.255388			306.761		0.299719
0.579422	0.139312			182.502		1.00944
0.286363	0.299719			338.326		0.359927
-0.65434	1.00944			269.546		0.37809
0.537801	0.359927			181.238		0.260308
-0.266402	0.37809			203.3		3.22402
0.162455	0.260308			321.606		0.520979
-0.0575269	3.22402			228.737		0.608969
0.545498	0.520979			290.933		0.158243
-0.790708	0.608969			162.247		0.930708
0.186491	0.158243			172.363		11.4342
0.209683	0.930708			126.87		0.330698
0.0334028	11.4343			6.93839		0.371396
0.180543	0.330698			347.747		16.0608
0.637164	0.371396			104.213		3.49158
0.0775087	16.0608			162.541		0.0450833
-0.269083	3.49158			178.914		0.422542
0.209571	0.0450833			155.062		3.05677
0.378301	0.422542			23.4031		0.203812
-0.301021	3.05677			232.187		0.889167
0.53199	0.203812			32.3589		2.0599
0.291158	0.889167			145.206		5.05233
0.47926	2.0599			267.668		0.143562
-0.119044	5.05233			296.231		0.942568
0.401387	0.143562			172.923		0.220646
-0.215368	0.942568			146.497		0.454325
-0.425607	0.220646			189.466		0.326273
0.424116	0.454325			165.323		7.53329
0.0877944	0.326273			110.183		3.15144
0.0302043	7.53329			193.192		0.271343
0.259564	3.15144			183.735		0.295913
0.320316	0.271343			157.491		1.16097
-0.376471	0.295913			282.582		1.79452
-0.599061	1.16097			220.997		3.2264
-1.11717	1.79452			242.879		0.45599
0.0970041	3.2264			264.497		1.08642
-0.464451	0.45599			186.126		3.78338
-0.283434	1.08642			163.222		0.247151
0.043526	3.78338			48.9066		1.43085
-0.0953176	0.247151			46.6342		0.67657
0.439008	1.43085			26.1215		0.195167
-0.257509	0.67657			12.0159		0.901344
-0.288462	0.195167			135.546		0.0891875
0.450687	0.901344			99.5358		0.0273333
-0.0520707	0.0891875			307.973		2.23336
-0.16544	0.0273333			153.714		3.17141
0.357554	2.23336			152.543		1.13185
-0.236572	3.17141			167.488		1.07583
-0.465339	1.13185			233.526		0.514703
0.0844795	1.07583			6.3498		0.0593437
0.382881	0.514703			173.836		0.236299
-0.0220574	0.0593437			221.087		0.507758
0.000244222	0.236299			169.546		0.244516
-0.508834	0.507758			295.277		1.10788
-0.168437	0.244516			183.266		0.0606667
0.153542	1.10788			154.094		0.394944
0.579792	0.0606667			204.876		0.663286
0.302042	0.394944			4.78765		2.8035
0.223647	0.663286			126.824		0.47995
0.518229	2.8035			353.185		0.713375
0.602536	0.47995			125.897		0.843417
0.784623	0.713375			44.8453		0.325146
-0.027479	0.843417			175.008		0.446565
0.0381315	0.325146			333.872		0.694819
[truncated: 20,802 more rows]

## Sheet: Fig. 5
Fig. 5A
Heterochromatin
	TALEN						gRNA1						gRNA2						ttest1	ttest2			talen av	grna1 av	grna2 av	ratio1	ratio 2
Chr3_2	6.1	8.5	6.3				4.3	4.6	3.5				4.1	2.7					0.027551	0.0500666	*	*	6.96667	4.13333	3.4	1.68548	2.04902
Chr4	20.9	22.6	16.3				6.2	10.1	10.7				6.5	8.7					0.0096697	0.017109	**	*	19.9333	9	7.6	2.21481	2.62281
Chr7	9.5	10.4	8.4	5.4	5.8	4.5	3.2	4.4	3.2	0.9	1	0.8	1.1	0.1	1.2	0.7	0.8	0.2	0.00147996	6.01675e-05	**	***	7.33333	2.25	0.683333	3.25926	10.7317
Chr10_1	6.7	9.6	8.4	7.2	11.6	7.1	4.3	4.8	4.1	3	3		3.8	1.2	1	1.8			0.000690159	0.000332416	***	***	8.43333	3.84	1.95	2.19618	4.32479
Chr17_1	2.9	2.9	6.9	6.9	7.4		1.8	1.6	1.7	0	0	1.1	1.9	1.6	0.8	0.3	1.6	0.2	0.00179366	0.00168962	**	**	5.4	1.03333	1.06667	5.22581	5.0625
Chr17_2	5.2	6.3							2.5	3.4	1.5		2.4	3.1	3.9				0.0277986	0.0326026	*	*	5.75	2.46667	3.13333	2.33108	1.83511
Euchromatin
	TALEN						Cas9					Ttest		Cas9 Average	TALE Average	Ratio
EMX1	8.9	12.4	4.6				11.9	14.7	15.1			0.0999584	ns	8.63333	13.9	1.61004
TPCN2	1.8	3.4	3.1				5.7	8.1	7.6			0.00771477	**	2.76667	7.13333	2.57831
NRG2		0.8	0.6				6.4	6.8	5.3			0.00257866	**	0.7	6.16667	8.80952
DNMT1	5.3	4.4	5.5				7.1	8.8	6.7			0.0274847	*	5.06667	7.53333	1.48684

## Sheet: Fig. S2
Fig. S2
LogD (H2B)	Dwell Time (H2B)	Jumping Angle (H2B)
-0.09912	38.654	-0.09912
-0.256251	9.036	-0.256251
-0.539248	7.028	-0.539248
0.897663	41.666	0.897663
0.192373	1.004	0.192373
0.0432394	19.076	0.0432394
0.191311	6.024	0.191311
0.0558251	5.02	0.0558251
-0.104393	4.016	-0.104393
-0.670941	8.534	-0.670941
-0.348671	17.068	-0.348671
0.0470337	42.168	0.0470337
0.00575233	16.064	0.00575233
-0.347014	8.032	-0.347014
0.271113	20.08	0.271113
0.473468	4.016	0.473468
-0.263272	9.036	-0.263272
-0.729876	28.112	-0.729876
0.439533	10.542	0.439533
-0.393512	2.51	-0.393512
0.0883281	3.012	0.0883281
0.38377	20.08	0.38377
0.0944732	43.674	0.0944732
0.555609	41.666	0.555609
-0.180292	2.51	-0.180292
-0.58595	1.004	-0.58595
-0.356774	1.004	-0.356774
-0.103497	0.502	-0.103497
-0.140461	33.634	-0.140461
-0.0530397	3.514	-0.0530397
-0.397036	1.506	-0.397036
0.388756	6.024	0.388756
0.545173	10.542	0.545173
0.830478	3.514	0.830478
0.477603	8.534	0.477603
-0.261616	0.502	-0.261616
0.00164359	1.506	0.00164359
0.417518	1.506	0.417518
0.329091	2.008	0.329091
-0.346004	3.012	-0.346004
0.443332	51.706	0.443332
0.0164023	0.502	0.0164023
-0.321747	2.008	-0.321747
0.388678	1.004	0.388678
0.377807	0.502	0.377807
0.39944	0.502	0.39944
-0.0382889	1.004	-0.0382889
0.505572	1.506	0.505572
0.173635	18.574	0.173635
-0.186099	0.502	-0.186099
-0.141938	6.024	-0.141938
-0.332041	4.518	-0.332041
-1.36016	3.012	-1.36016
0.54398	0.502	0.54398
-0.240615	1.004	-0.240615
0.272196	4.016	0.272196
0.873668	5.02	0.873668
-0.214344	0.502	-0.214344
-0.696412	0.502	-0.696412
0.230087	27.61	0.230087
0.507932	1.004	0.507932
0.272166	1.506	0.272166
-0.382083	0.502	-0.382083
0.0588731	7.028	0.0588731
-0.0848586	1.004	-0.0848586
-0.319174	0.502	-0.319174
0.354912	1.004	0.354912
-0.216618	1.004	-0.216618
-0.0027866	2.008	-0.0027866
0.298949	0.502	0.298949
-0.69577	1.004	-0.69577
0.253999	0.502	0.253999
0.233429	0.502	0.233429
0.191969	0.502	0.191969
0.720993	0.502	0.720993
0.266133	0.502	0.266133
0.482863	0.502	0.482863
0.475898	5.522	0.475898
-0.0225622	4.016	-0.0225622
0.45702	3.012	0.45702
-0.600867	11.546	-0.600867
0.514893	1.004	0.514893
-0.48335	24.096	-0.48335
0.597784	1.506	0.597784
0.0470196	1.506	0.0470196
-0.452802	1.004	-0.452802
0.666044	12.55	0.666044
0.425341	5.02	0.425341
-0.429676	1.004	-0.429676
0.579911	1.004	0.579911
0.57555	9.538	0.57555
-0.191169	0.502	-0.191169
0.230158	2.008	0.230158
0.0647114	31.626	0.0647114
0.0506053	1.004	0.0506053
0.828879	97.388	0.828879
0.352755	0.502	0.352755
0.732287	1.004	0.732287
0.186032	1.004	0.186032
0.57186	0.502	0.57186
0.320102	41.666	0.320102
-0.203647	8.534	-0.203647
0.232927	2.008	0.232927
-0.075473	0.502	-0.075473
-0.362893	4.518	-0.362893
0.649484	1.004	0.649484
0.176163	0.502	0.176163
0.391633	1.506	0.391633
0.325052	6.024	0.325052
-0.134205	1.004	-0.134205
-0.741972	0.502	-0.741972
-0.577848	0.502	-0.577848
0.323136	0.502	0.323136
-0.0511328	2.008	-0.0511328
0.26098	0.502	0.26098
0.395774	1.506	0.395774
-1.12833	2.51	-1.12833
0.515008	1.004	0.515008
0.241139	0.502	0.241139
0.665114	1.004	0.665114
0.03423	0.502	0.03423
-0.410795	3.012	-0.410795
-0.606534	0.502	-0.606534
-0.148895	0.502	-0.148895
-0.190711	1.004	-0.190711
0.436213	35.642	0.436213
-0.601246	0.502	-0.601246
-0.00751092	54.216	-0.00751092
0.0975971	3.012	0.0975971
0.13093	1.506	0.13093
0.0455858	1.004	0.0455858
-0.352515	21.586	-0.352515
0.372789	1.004	0.372789
-0.199056	0.502	-0.199056
0.343339	2.008	0.343339
-0.0179777	1.506	-0.0179777
0.404574	0.502	0.404574
0.651183	0.502	0.651183
0.485051	0.502	0.485051
0.355519	0.502	0.355519
0.000980579	0.502	0.000980579
0.0405364	0.502	0.0405364
0.122059	5.02	0.122059
0.724525	0.502	0.724525
-0.246162	8.032	-0.246162
0.434276	1.004	0.434276
0.386097	0.502	0.386097
-0.279238	0.502	-0.279238
-0.196145	1.004	-0.196145
0.238633	3.012	0.238633
-0.710894	1.004	-0.710894
-0.687893	3.514	-0.687893
-0.0536143	0.502	-0.0536143
-0.386312	2.008	-0.386312
0.248047	0.502	0.248047
-0.293694	0.502	-0.293694
0.0885189	212.848	0.0885189
0.0121456	1.004	0.0121456
-0.194093	0.502	-0.194093
0.199634	0.502	0.199634
0.714369	0.502	0.714369
0.329059	5.02	0.329059
0.189729	25.602	0.189729
-0.687144	19.076	-0.687144
-0.447053	8.032	-0.447053
0.529405	1.506	0.529405
0.446699	0.502	0.446699
0.038736	0.502	0.038736
0.581193	0.502	0.581193
0.563336	26.104	0.563336
-0.46645	0.502	-0.46645
0.437156	17.57	0.437156
-0.241041	1.506	-0.241041
0.809116	0.502	0.809116
0.0164805	1.004	0.0164805
0.0963813	0.502	0.0963813
-0.0408807	3.514	-0.0408807
0.458705	1.506	0.458705
-0.750123	1.506	-0.750123
0.151176	4.518	0.151176
0.369485	1.004	0.369485
0.0724771	2.008	0.0724771
0.319756	0.502	0.319756
0.634401	0.502	0.634401
0.264542	1.004	0.264542
-0.37428	1.506	-0.37428
-0.282676	0.502	-0.282676
0.137978	0.502	0.137978
-0.197466	4.016	-0.197466
-0.728078	0.502	-0.728078
0.071533	1.004	0.071533
0.96959	3.012	0.96959
-0.394274	4.016	-0.394274
-0.810603	1.004	-0.810603
-0.382964	1.506	-0.382964
-0.249484	0.502	-0.249484
-0.374623	23.092	-0.374623
0.376911	2.51	0.376911
-0.0401554	0.502	-0.0401554
0.488141	0.502	0.488141
0.0557452	0.502	0.0557452
-0.336221	0.502	-0.336221
0.41936	1.506	0.41936
0.286635	5.522	0.286635
0.488803	0.502	0.488803
-0.195265	0.502	-0.195265
-0.711825	2.008	-0.711825
-0.235213	1.004	-0.235213
0.664626	1.004	0.664626
0.29498	0.502	0.29498
0.190425	6.526	0.190425
0.0325778	0.502	0.0325778
0.347362	4.016	0.347362
-0.161295	0.502	-0.161295
0.28422	0.502	0.28422
-0.704204	0.502	-0.704204
-0.632062	0.502	-0.632062
0.11192	0.502	0.11192
0.157423	6.526	0.157423
-0.151931	8.032	-0.151931
0.900564	1.506	0.900564
0.283726	0.502	0.283726
-0.416246	8.534	-0.416246
0.155216	28.112	0.155216
0.0248732	0.502	0.0248732
-0.365682	91.364	-0.365682
0.621421	1.506	0.621421
0.548946	1.004	0.548946
0.562065	0.502	0.562065
-0.0480783	2.51	-0.0480783
0.214083	2.008	0.214083
-0.548741	11.546	-0.548741
-0.0489358	0.502	-0.0489358
0.390795	17.57	0.390795
0.320808	1.506	0.320808
0.442633	4.016	0.442633
0.774623	0.502	0.774623
0.563657	0.502	0.563657
-0.756962	0.502	-0.756962
-0.333301	0.502	-0.333301
0.0155708	0.502	0.0155708
0.00925609	0.502	0.00925609
0.339837	0.502	0.339837
0.418213	6.024	0.418213
0.525022	0.502	0.525022
0.366617	4.518	0.366617
0.588402	1.004	0.588402
-0.0464165	2.008	-0.0464165
0.750457	2.51	0.750457
0.0852876	0.502	0.0852876
-0.209077	0.502	-0.209077
-0.109346	1.004	-0.109346
0.00167243	1.506	0.00167243
-0.176709	0.502	-0.176709
-0.219858	0.502	-0.219858
0.308748	2.51	0.308748
0.360926	3.514	0.360926
0.37519	0.502	0.37519
0.413412	3.012	0.413412
0.213757	1.004	0.213757
0.532929	2.008	0.532929
0.169019	2.51	0.169019
0.342987	0.502	0.342987
0.0981821	1.506	0.0981821
0.03152	0.502	0.03152
-1.00684	1.004	-1.00684
0.0641485	0.502	0.0641485
-0.245144	2.008	-0.245144
0.11586	0.502	0.11586
0.46211	0.502	0.46211
0.247891	0.502	0.247891
0.307019	0.502	0.307019
-0.460316	2.008	-0.460316
-0.317629	1.004	-0.317629
-0.553338	1.506	-0.553338
0.525002	0.502	0.525002
-1.6663	2.008	-1.6663
-0.654545	2.008	-0.654545
0.815399	12.048	0.815399
0.429844	0.502	0.429844
-0.57271	1.004	-0.57271
0.589647	1.004	0.589647
-0.0304239	2.51	-0.0304239
0.0171551	1.004	0.0171551
-0.0583644	4.016	-0.0583644
0.923259	0.502	0.923259
-0.0091249	2.008	-0.0091249
0.0634618	2.51	0.0634618
0.514958	0.502	0.514958
-0.142776	4.518	-0.142776
0.274177	0.502	0.274177
-0.0784707	0.502	-0.0784707
0.925702	1.506	0.925702
0.269187	1.004	0.269187
0.544546	0.502	0.544546
0.916663	1.506	0.916663
-0.0612614	46.184	-0.0612614
0.182125	1.506	0.182125
-1.26962	1.004	-1.26962
0.108357	1.506	0.108357
-0.125494	1.506	-0.125494
0.321736	5.522	0.321736
0.576485	3.514	0.576485
0.54991	0.502	0.54991
0.55229	1.004	0.55229
0.645271	0.502	0.645271
-0.20279	0.502	-0.20279
0.0273602	0.502	0.0273602
0.420286	1.506	0.420286
0.145595	1.004	0.145595
0.0342022	3.012	0.0342022
0.743457	3.012	0.743457
-0.0684591	0.502	-0.0684591
0.0200809	5.522	0.0200809
-0.2209	0.502	-0.2209
0.41319	0.502	0.41319
0.0648701	1.506	0.0648701
-0.0267855	0.502	-0.0267855
0.192135	2.008	0.192135
0.786728	0.502	0.786728
0.447546	0.502	0.447546
-0.33356	3.012	-0.33356
0.331254	1.004	0.331254
0.298425	1.004	0.298425
-0.297178	0.502	-0.297178
0.0659763	4.518	0.0659763
0.113387	1.506	0.113387
0.392096	2.51	0.392096
-0.429028	1.004	-0.429028
0.0421133	1.506	0.0421133
-0.368556	0.502	-0.368556
-0.477311	3.514	-0.477311
-0.504704	1.004	-0.504704
-0.23361	2.51	-0.23361
0.532903	4.518	0.532903
0.44874	5.522	0.44874
-0.105927	2.008	-0.105927
0.382994	6.024	0.382994
0.105188	0.502	0.105188
0.0153315	18.574	0.0153315
-0.0136776	3.012	-0.0136776
-0.0510881	22.59	-0.0510881
-0.00352253	1.506	-0.00352253
0.229186	0.502	0.229186
0.347907	0.502	0.347907
0.501863	2.51	0.501863
0.2969	1.004	0.2969
-0.420002	1.506	-0.420002
-0.100296	1.506	-0.100296
0.328766	1.506	0.328766
0.34948	0.502	0.34948
-0.311609	8.032	-0.311609
0.0543577	5.522	0.0543577
0.163314	2.008	0.163314
-0.356111	1.004	-0.356111
0.449374	0.502	0.449374
0.544482	0.502	0.544482
0.294148	0.502	0.294148
0.420017	0.502	0.420017
-0.708095	0.502	-0.708095
0.808459	0.502	0.808459
-0.148601	0.502	-0.148601
0.563734	8.534	0.563734
-0.164143	14.558	-0.164143
-0.661793	1.004	-0.661793
0.376608	24.598	0.376608
0.0182901	0.502	0.0182901
0.316985	0.502	0.316985
0.738786	0.502	0.738786
0.822412	1.004	0.822412
-0.0568635	5.02	-0.0568635
0.185238	6.526	0.185238
0.235976	1.506	0.235976
0.365175	1.004	0.365175
0.291803	3.514	0.291803
0.195613	0.502	0.195613
0.513715	0.502	0.513715
-0.015969	14.056	-0.015969
0.403764	1.506	0.403764
0.299167	1.004	0.299167
-3.04777	0.502	-3.04777
0.370945	1.506	0.370945
-0.0215563	0.502	-0.0215563
0.32534	0.502	0.32534
0.417668	0.502	0.417668
0.414242	0.502	0.414242
-0.00632623	0.502	-0.00632623
0.230864	0.502	0.230864
0.517012	1.004	0.517012
0.524697	1.506	0.524697
-0.0270984	0.502	-0.0270984
-0.304915	2.008	-0.304915
0.0730918	0.502	0.0730918
0.388811	1.004	0.388811
-0.397904	1.506	-0.397904
0.404124	1.004	0.404124
0.772073	0.502	0.772073
0.910578	0.502	0.910578
0.268941	5.522	0.268941
0.330634	0.502	0.330634
0.352066	0.502	0.352066
-0.154496	0.502	-0.154496
0.25521	5.02	0.25521
0.241692	8.534	0.241692
0.316494	0.502	0.316494
0.00159852	1.506	0.00159852
-0.0373446	4.016	-0.0373446
-0.0633554	10.542	-0.0633554
0.376166	7.028	0.376166
-0.851166	1.506	-0.851166
-0.156599	1.004	-0.156599
0.223582	1.506	0.223582
-0.92762	17.068	-0.92762
-0.721675	3.012	-0.721675
-0.262396	0.502	-0.262396
-0.0016764	1.004	-0.0016764
0.216776	3.514	0.216776
0.199761	1.004	0.199761
0.603086	0.502	0.603086
0.622277	1.506	0.622277
-0.00759378	0.502	-0.00759378
0.101419	0.502	0.101419
0.643574	2.51	0.643574
-0.0383828	1.004	-0.0383828
0.100607	17.068	0.100607
-1.16115	0.502	-1.16115
0.14884	0.502	0.14884
-0.0370883	0.502	-0.0370883
0.0255519	0.502	0.0255519
0.23399	0.502	0.23399
0.335293	1.004	0.335293
-0.352934	0.502	-0.352934
0.414075	0.502	0.414075
0.130776	2.51	0.130776
0.148343	7.53	0.148343
0.192475	2.51	0.192475
0.291697	1.004	0.291697
0.433039	0.502	0.433039
-0.402859	4.518	-0.402859
0.54913	0.502	0.54913
0.570971	1.004	0.570971
0.435923	0.502	0.435923
0.504499	3.514	0.504499
0.412021	37.148	0.412021
0.171361	0.502	0.171361
0.291586	0.502	0.291586
0.231514	0.502	0.231514
0.507294	1.004	0.507294
0.260047	0.502	0.260047
0.253372	1.004	0.253372
0.217297	0.502	0.217297
-0.407846	0.502	-0.407846
0.524985	2.51	0.524985
0.134688	1.004	0.134688
0.596947	2.51	0.596947
0.0687423	1.004	0.0687423
0.15329	21.586	0.15329
0.412157	1.004	0.412157
0.149325	6.526	0.149325
0.131904	0.502	0.131904
-0.88892	0.502	-0.88892
0.125214	7.028	0.125214
-0.44415	7.53	-0.44415
-0.0326763	2.51	-0.0326763
0.952037	7.53	0.952037
-0.201062	6.526	-0.201062
-0.145071	0.502	-0.145071
0.0722514	0.502	0.0722514
0.297935	0.502	0.297935
0.224921	0.502	0.224921
0.415096	0.502	0.415096
1.04874	1.004	1.04874
0.765939	1.506	0.765939
0.345802	0.502	0.345802
0.204772	1.004	0.204772
0.0707688	1.506	0.0707688
-0.301899	1.506	-0.301899
0.549002	4.016	0.549002
0.1986	0.502	0.1986
-0.222237	3.012	-0.222237
0.243125	5.522	0.243125
0.548944	9.036	0.548944
0.0488328	2.51	0.0488328
-0.192691	10.04	-0.192691
0.233923	4.518	0.233923
0.175528	2.008	0.175528
0.247759	11.546	0.247759
-0.172843	0.502	-0.172843
0.382675	0.502	0.382675
0.708341	0.502	0.708341
0.17085	1.506	0.17085
-0.00554766	1.004	-0.00554766
-0.282549	11.044	-0.282549
0.641887	0.502	0.641887
-0.400151	4.016	-0.400151
0.707768	0.502	0.707768
0.145071	1.004	0.145071
0.349763	2.51	0.349763
0.371496	1.004	0.371496
0.745691	1.004	0.745691
0.0619941	1.004	0.0619941
0.546458	1.004	0.546458
-0.235633	0.502	-0.235633
0.318142	5.522	0.318142
0.259805	3.514	0.259805
0.19958	2.51	0.19958
-0.0925513	12.55	-0.0925513
0.482835	47.188	0.482835
0.347138	22.088	0.347138
0.21027	9.538	0.21027
0.477676	1.004	0.477676
0.662268	0.502	0.662268
0.012906	31.626	0.012906
0.371655	0.502	0.371655
0.725896	0.502	0.725896
0.200702	0.502	0.200702
0.611677	1.004	0.611677
0.896751	2.51	0.896751
0.462187	1.004	0.462187
0.502748	0.502	0.502748
0.00805874	1.004	0.00805874
0.405837	0.502	0.405837
0.256991	0.502	0.256991
-0.796994	2.008	-0.796994
-0.0138537	1.004	-0.0138537
-0.132698	3.012	-0.132698
0.288307	0.502	0.288307
0.148198	1.004	0.148198
-0.0246065	0.502	-0.0246065
0.0449234	0.502	0.0449234
-0.551294	1.506	-0.551294
-0.174885	0.502	-0.174885
-0.0562788	0.502	-0.0562788
-0.142605	0.502	-0.142605
0.176182	0.502	0.176182
0.173009	0.502	0.173009
0.397038	1.004	0.397038
-0.602662	0.502	-0.602662
0.607475	77.308	0.607475
0.482181	0.502	0.482181
0.220937	6.024	0.220937
-0.00477626	5.522	-0.00477626
-0.557553	2.51	-0.557553
0.219978	0.502	0.219978
0.368477	0.502	0.368477
1.16233	0.502	1.16233
0.601809	0.502	0.601809
-0.0941311	2.008	-0.0941311
-0.13407	0.502	-0.13407
-0.48352	8.032	-0.48352
0.15115	5.02	0.15115
-0.116347	3.012	-0.116347
0.366905	1.506	0.366905
0.648189	1.506	0.648189
-0.626628	0.502	-0.626628
0.32531	0.502	0.32531
0.11004	0.502	0.11004
0.82219	1.004	0.82219
0.0170551	1.004	0.0170551
0.501005	0.502	0.501005
-0.81342	0.502	-0.81342
0.47545	0.502	0.47545
0.493477	2.51	0.493477
0.461239	18.072	0.461239
-0.251849	0.502	-0.251849
0.0823309	0.502	0.0823309
-0.358333	1.506	-0.358333
-0.38985	0.502	-0.38985
-0.0638257	0.502	-0.0638257
0.830027	5.02	0.830027
0.177376	0.502	0.177376
-0.412944	0.502	-0.412944
0.226994	0.502	0.226994
0.021848	4.016	0.021848
-0.607987	3.514	-0.607987
0.590744	1.004	0.590744
-0.0591205	1.004	-0.0591205
0.389613	0.502	0.389613
0.537833	0.502	0.537833
0.225351	5.522	0.225351
0.0330885	3.514	0.0330885
0.832893	8.534	0.832893
0.0314127	4.016	0.0314127
0.052261	0.502	0.052261
0.732375	1.004	0.732375
0.0686264	0.502	0.0686264
0.25075	1.506	0.25075
0.299378	1.506	0.299378
0.309737	0.502	0.309737
0.256663	7.53	0.256663
0.982271	0.502	0.982271
-0.470976	4.518	-0.470976
0.475838	3.514	0.475838
0.602939	30.12	0.602939
0.12734	1.004	0.12734
0.509048	0.502	0.509048
0.81616	0.502	0.81616
0.05619	12.55	0.05619
0.503469	2.008	0.503469
0.0706168	118.472	0.0706168
0.75741	24.096	0.75741
0.850751	5.02	0.850751
-0.0315268	3.012	-0.0315268
0.142839	4.016	0.142839
0.60053	1.506	0.60053
0.23969	2.008	0.23969
-0.00095106	0.502	-0.00095106
0.284587	0.502	0.284587
0.221691	0.502	0.221691
0.732797	0.502	0.732797
0.927689	1.004	0.927689
-0.488953	3.012	-0.488953
0.130586	0.502	0.130586
0.394066	0.502	0.394066
0.119132	0.502	0.119132
0.68062	1.506	0.68062
0.620284	0.502	0.620284
-0.262807	0.502	-0.262807
0.261904	1.506	0.261904
0.308351	2.008	0.308351
-0.0727366	1.004	-0.0727366
0.801141	1.506	0.801141
0.330885	2.008	0.330885
-0.423563	0.502	-0.423563
0.0431903	1.004	0.0431903
0.403446	1.004	0.403446
0.405578	0.502	0.405578
0.695608	0.502	0.695608
-0.0130844	2.008	-0.0130844
-0.0476426	0.502	-0.0476426
0.080987	0.502	0.080987
-0.00897401	1.004	-0.00897401
-0.267939	0.502	-0.267939
0.0331975	5.522	0.0331975
-0.288641	4.518	-0.288641
0.126195	8.032	0.126195
-0.227111	1.004	-0.227111
0.189718	1.004	0.189718
0.525361	1.004	0.525361
0.237133	0.502	0.237133
0.402438	1.004	0.402438
0.411641	1.004	0.411641
-0.213692	0.502	-0.213692
0.130823	0.502	0.130823
0.271682	0.502	0.271682
-0.917634	0.502	-0.917634
-0.574031	0.502	-0.574031
-0.0853718	0.502	-0.0853718
-0.504138	0.502	-0.504138
-0.31948	1.004	-0.31948
-0.507647	3.012	-0.507647
0.463011	1.004	0.463011
-0.0640568	39.658	-0.0640568
0.660491	2.51	0.660491
0.353022	0.502	0.353022
0.641059	2.51	0.641059
-0.00461621	0.502	-0.00461621
0.383756	0.502	0.383756
0.0141003	3.514	0.0141003
0.746117	1.506	0.746117
0.935361	1.004	0.935361
-0.786814	0.502	-0.786814
-0.154611	0.502	-0.154611
-0.0931853	0.502	-0.0931853
0.300047	4.518	0.300047
0.257737	0.502	0.257737
0.60739	0.502	0.60739
0.539391	0.502	0.539391
-0.288269	2.008	-0.288269
0.127139	0.502	0.127139
0.181126	1.004	0.181126
-0.227072	26.104	-0.227072
-0.166665	16.064	-0.166665
0.314651	2.51	0.314651
0.0241281	0.502	0.0241281
-0.27002	6.526	-0.27002
0.697424	1.004	0.697424
0.213169	1.506	0.213169
0.551752	0.502	0.551752
0.436914	2.51	0.436914
0.689202	0.502	0.689202
0.398049	0.502	0.398049
0.323089	1.004	0.323089
0.052718	3.012	0.052718
-0.194513	0.502	-0.194513
0.442323	0.502	0.442323
-0.116055	6.526	-0.116055
-0.0713002	0.502	-0.0713002
0.0608552	0.502	0.0608552
0.588002	0.502	0.588002
-0.301541	1.506	-0.301541
-0.295684	2.008	-0.295684
0.165303	4.518	0.165303
0.723618	3.012	0.723618
0.154385	2.51	0.154385
-0.159419	0.502	-0.159419
0.38597	2.008	0.38597
-0.742922	0.502	-0.742922
0.045537	0.502	0.045537
-0.269633	0.502	-0.269633
-0.0129171	3.514	-0.0129171
0.401999	2.008	0.401999
-0.102316	0.502	-0.102316
0.4458	1.004	0.4458
-0.257619	0.502	-0.257619
-0.144244	1.506	-0.144244
0.205343	1.004	0.205343
-1.26178	0.502	-1.26178
0.749574	1.004	0.749574
0.80618	0.502	0.80618
0.201509	5.02	0.201509
0.121509	8.534	0.121509
0.735783	3.514	0.735783
0.124582	2.51	0.124582
0.336524	1.004	0.336524
-0.164309	0.502	-0.164309
-0.191114	2.008	-0.191114
-0.150018	6.526	-0.150018
-0.14624	1.506	-0.14624
0.293445	1.004	0.293445
0.284924	2.51	0.284924
0.379716	4.016	0.379716
-0.173858	1.506	-0.173858
0.474891	0.502	0.474891
0.127267	0.502	0.127267
0.262629	1.004	0.262629
-0.00838633	1.004	-0.00838633
0.182094	5.02	0.182094
0.429437	2.008	0.429437
0.681394	2.008	0.681394
-0.435174	1.004	-0.435174
0.213553	0.502	0.213553
0.249333	1.004	0.249333
0.721251	3.514	0.721251
0.0543829	11.546	0.0543829
0.248391	0.502	0.248391
0.700509	2.51	0.700509
0.167186	14.056	0.167186
0.93709	0.502	0.93709
-0.24757	0.502	-0.24757
-0.315884	0.502	-0.315884
0.578759	4.016	0.578759
-0.870471	0.502	-0.870471
0.192339	0.502	0.192339
-0.0108562	0.502	-0.0108562
0.196646	0.502	0.196646
0.880067	0.502	0.880067
-0.131004	2.008	-0.131004
-0.00422089	2.008	-0.00422089
0.46726	1.004	0.46726
0.408073	0.502	0.408073
0.30635	1.004	0.30635
0.186267	1.004	0.186267
0.907805	9.538	0.907805
0.603253	0.502	0.603253
0.184699	0.502	0.184699
-0.775985	0.502	-0.775985
-0.12605	0.502	-0.12605
-0.194669	0.502	-0.194669
0.315682	3.012	0.315682
0.454754	0.502	0.454754
-0.229931	14.056	-0.229931
-0.168824	6.024	-0.168824
-0.0365959	3.012	-0.0365959
0.0285056	1.004	0.0285056
0.0995584	1.004	0.0995584
0.695296	3.012	0.695296
0.218021	1.004	0.218021
-0.0335454	0.502	-0.0335454
-1.08136	1.004	-1.08136
0.278458	1.004	0.278458
0.289979	2.51	0.289979
0.766416	8.534	0.766416
0.0893772	0.502	0.0893772
0.208548	4.518	0.208548
-0.0235067	3.514	-0.0235067
0.681241	0.502	0.681241
0.155774	0.502	0.155774
0.662195	1.004	0.662195
-0.251139	1.004	-0.251139
0.1524	21.084	0.1524
-0.25843	12.048	-0.25843
0.38075	5.02	0.38075
0.174633	1.004	0.174633
-0.00176791	0.502	-0.00176791
-0.448372	0.502	-0.448372
0.842528	5.02	0.842528
0.100717	15.06	0.100717
0.79701	8.534	0.79701
-0.0340931	1.004	-0.0340931
0.19661	2.008	0.19661
0.881824	0.502	0.881824
-0.339846	1.506	-0.339846
0.0544056	1.004	0.0544056
-0.11168	13.554	-0.11168
0.575849	1.506	0.575849
-0.191578	2.51	-0.191578
0.57228	1.506	0.57228
0.709717	1.004	0.709717
-0.103566	2.008	-0.103566
0.165245	0.502	0.165245
0.398751	2.008	0.398751
-0.484099	0.502	-0.484099
0.484617	4.016	0.484617
0.327647	4.016	0.327647
0.435973	0.502	0.435973
-0.0700084	0.502	-0.0700084
0.275271	0.502	0.275271
0.302252	1.506	0.302252
-0.521167	3.012	-0.521167
-0.0735343	0.502	-0.0735343
-0.0293336	1.004	-0.0293336
0.131765	0.502	0.131765
-0.0867492	0.502	-0.0867492
0.181049	0.502	0.181049
-0.138759	0.502	-0.138759
0.425675	2.51	0.425675
0.310328	1.004	0.310328
-0.497573	4.518	-0.497573
0.514401	0.502	0.514401
0.165537	2.51	0.165537
-1.11128	0.502	-1.11128
0.408005	1.506	0.408005
-0.484043	0.502	-0.484043
0.352495	0.502	0.352495
0.102885	0.502	0.102885
0.333664	0.502	0.333664
-0.461107	1.004	-0.461107
-0.183438	1.004	-0.183438
0.20052	3.012	0.20052
0.497997	6.024	0.497997
-0.499383	15.06	-0.499383
0.53996	0.502	0.53996
-0.290156	0.502	-0.290156
0.53419	0.502	0.53419
-0.487918	0.502	-0.487918
-0.763158	0.502	-0.763158
-0.307129	0.502	-0.307129
0.158067	0.502	0.158067
0.136063	0.502	0.136063
0.245561	1.004	0.245561
0.321818	0.502	0.321818
0.843979	4.016	0.843979
0.0894586	3.012	0.0894586
-0.129209	1.506	-0.129209
0.402499	31.124	0.402499
0.167942	1.004	0.167942
0.206782	2.51	0.206782
-0.0777667	6.024	-0.0777667
0.316284	1.004	0.316284
0.405003	0.502	0.405003
-0.155588	0.502	-0.155588
0.634	0.502	0.634
-0.462312	0.502	-0.462312
0.448422	2.51	0.448422
0.012243	0.502	0.012243
-0.109553	0.502	-0.109553
0.120637	0.502	0.120637
0.672785	0.502	0.672785
0.528373	1.004	0.528373
0.505729	5.522	0.505729
0.256973	1.506	0.256973
0.376612	5.522	0.376612
-0.412944	0.502	-0.412944
0.379112	2.51	0.379112
-0.0854558	8.032	-0.0854558
-0.461107	11.546	-0.461107
0.673603	2.51	0.673603
0.131701	4.016	0.131701
-0.692727	1.506	-0.692727
0.666267	4.016	0.666267
0.721046	10.04	0.721046
-0.239735	8.032	-0.239735
0.801584	2.008	0.801584
-0.148755	0.502	-0.148755
0.20412	1.004	0.20412
0.485578	0.502	0.485578
-0.115034	0.502	-0.115034
0.0758236	1.506	0.0758236
-0.059932	0.502	-0.059932
-0.349187	2.51	-0.349187
0.215779	0.502	0.215779
0.001331	4.016	0.001331
-0.409028	9.036	-0.409028
0.59128	0.502	0.59128
0.992969	0.502	0.992969
-0.18164	1.004	-0.18164
0.351612	0.502	0.351612
0.204678	7.53	0.204678
0.0634272	3.012	0.0634272
-0.193024	1.004	-0.193024
-0.110737	1.506	-0.110737
0.72632	0.502	0.72632
0.0124998	2.008	0.0124998
0.204287	0.502	0.204287
0.173004	0.502	0.173004
0.0276681	1.004	0.0276681
0.150633	0.502	0.150633
0.00878752	1.004	0.00878752
0.2075	0.502	0.2075
-0.402271	4.016	-0.402271
0.526734	39.658	0.526734
0.135371	2.008	0.135371
-0.169351	2.008	-0.169351
-2.14722	0.502	-2.14722
0.0281941	1.004	0.0281941
-0.37351	5.02	-0.37351
0.332695	1.506	0.332695
0.504707	45.18	0.504707
-0.134859	0.502	-0.134859
-0.483299	1.506	-0.483299
-0.0366211	0.502	-0.0366211
0.190495	1.506	0.190495
0.453853	0.502	0.453853
-0.381179	1.004	-0.381179
0.036128	19.076	0.036128
-0.670306	0.502	-0.670306
-0.248936	2.51	-0.248936
0.20714	0.502	0.20714
0.635283	0.502	0.635283
-0.453569	0.502	-0.453569
0.715563	0.502	0.715563
-0.59948	2.51	-0.59948
-0.183786	2.008	-0.183786
-0.392344	0.502	-0.392344
-0.152414	1.004	-0.152414
-0.363261	0.502	-0.363261
-0.276113	0.502	-0.276113
-0.28843	0.502	-0.28843
0.629708	1.004	0.629708
-0.0556552	1.506	-0.0556552
0.444124	1.004	0.444124
-0.175165	1.004	-0.175165
-0.171099	2.51	-0.171099
-0.0243911	1.506	-0.0243911
-0.683113	0.502	-0.683113
-0.147545	2.51	-0.147545
0.724578	54.718	0.724578
0.21072	0.502	0.21072
0.716932	0.502	0.716932
0.315579	3.514	0.315579
-0.019985	0.502	-0.019985
0.188061	0.502	0.188061
-0.249492	1.506	-0.249492
-0.143624	3.012	-0.143624
-0.279858	2.51	-0.279858
-0.334497	0.502	-0.334497
-0.0862802	0.502	-0.0862802
-0.115519	5.522	-0.115519
0.204307	1.004	0.204307
0.0569763	1.506	0.0569763
-0.234937	0.502	-0.234937
0.0925598	1.506	0.0925598
0.214814	1.506	0.214814
-0.211404	1.506	-0.211404
0.227876	0.502	0.227876
-0.283272	1.004	-0.283272
0.318631	1.004	0.318631
0.116866	0.502	0.116866
-0.00961489	0.502	-0.00961489
0.674019	1.506	0.674019
0.335709	0.502	0.335709
0.567728	1.004	0.567728
0.526896	0.502	0.526896
0.542664	1.506	0.542664
0.00443334	1.004	0.00443334
0.495573	1.004	0.495573
0.138875	0.502	0.138875
0.0119887	1.004	0.0119887
0.630826	1.004	0.630826
0.197751	1.506	0.197751
-0.181331	2.51	-0.181331
0.134917	1.004	0.134917
-0.332781	1.004	-0.332781
0.558113	0.502	0.558113
0.884686	0.502	0.884686
0.547511	1.004	0.547511
0.35118	0.502	0.35118
0.263434	13.052	0.263434
0.595306	2.51	0.595306
0.305902	11.044	0.305902
-0.190833	0.502	-0.190833
0.00253566	2.51	0.00253566
0.0682284	0.502	0.0682284
0.41896	0.502	0.41896
0.497058	4.518	0.497058
0.163307	3.514	0.163307
0.581544	4.016	0.581544
0.657445	0.502	0.657445
2.71426e-05	0.502	2.71426e-05
-0.607688	0.502	-0.607688
0.0136618	6.526	0.0136618
0.627161	2.51	0.627161
0.410844	0.502	0.410844
-0.207249	1.506	-0.207249
-0.0469185	1.506	-0.0469185
0.415846	0.502	0.415846
-0.25979	1.004	-0.25979
-0.827523	2.008	-0.827523
-0.0747578	0.502	-0.0747578
0.339302	1.506	0.339302
-0.402925	0.502	-0.402925
-0.109579	0.502	-0.109579
0.0882026	0.502	0.0882026
0.444422	0.502	0.444422
0.279591	0.502	0.279591
0.20155	5.522	0.20155
-0.077507	1.506	-0.077507
0.168459	1.506	0.168459
0.840052	2.008	0.840052
0.362143	1.506	0.362143
0.684518	3.012	0.684518
0.369836	4.518	0.369836
0.505576	0.502	0.505576
0.00886177	9.538	0.00886177
0.158574	2.008	0.158574
-1.49513	7.53	-1.49513
0.0165807	0.502	0.0165807
0.528878	1.004	0.528878
0.394076	11.044	0.394076
-0.093665	2.008	-0.093665
0.171156	0.502	0.171156
-0.221763	1.004	-0.221763
-0.0214866	0.502	-0.0214866
0.459059	3.514	0.459059
0.363876	2.51	0.363876
0.12649	7.028	0.12649
0.275846	0.502	0.275846
0.0701918	3.514	0.0701918
-0.0272939	0.502	-0.0272939
-0.288316	1.004	-0.288316
-0.42131	0.502	-0.42131
-0.122926	41.666	-0.122926
-0.1597	3.514	-0.1597
-0.286732	0.502	-0.286732
0.0835754	8.534	0.0835754
-0.0751272	1.004	-0.0751272
0.123259	1.004	0.123259
0.056015	0.502	0.056015
-0.0249104	15.562	-0.0249104
0.378939	1.506	0.378939
-0.473849	0.502	-0.473849
0.386547	1.004	0.386547
0.0362573	0.502	0.0362573
0.068714	0.502	0.068714
0.291801	2.008	0.291801
-0.463757	1.004	-0.463757
0.223209	2.51	0.223209
0.298716	1.004	0.298716
-0.209501	3.012	-0.209501
-0.09932	0.502	-0.09932
-0.327819	0.502	-0.327819
0.102667	2.51	0.102667
0.866365	2.51	0.866365
0.612618	1.004	0.612618
0.623136	1.004	0.623136
-0.864536	0.502	-0.864536
0.117928	1.004	0.117928
-0.133098	0.502	-0.133098
0.326391	0.502	0.326391
-0.174743	1.506	-0.174743
-0.636085	1.506	-0.636085
-0.361969	0.502	-0.361969
0.404557	0.502	0.404557
0.651165	17.57	0.651165
-0.756549	0.502	-0.756549
0.0122835	4.016	0.0122835
0.312412	1.004	0.312412
0.117906	0.502	0.117906
0.384161	0.502	0.384161
0.357303	0.502	0.357303
-0.750123	29.618	-0.750123
0.403598	2.51	0.403598
0.618327	0.502	0.618327
-0.501115	2.008	-0.501115
0.410612	0.502	0.410612
-0.455648	1.506	-0.455648
0.159288	0.502	0.159288
0.329004	4.016	0.329004
0.348068	0.502	0.348068
-0.125108	0.502	-0.125108
-0.245636	0.502	-0.245636
0.613276	2.008	0.613276
0.351732	2.008	0.351732
0.567431	0.502	0.567431
-0.0141246	1.004	-0.0141246
-0.0544732	2.008	-0.0544732
0.322687	2.51	0.322687
0.0583746	16.064	0.0583746
-0.0643353	1.004	-0.0643353
0.0979734	3.012	0.0979734
0.199609	11.546	0.199609
-0.0811763	13.052	-0.0811763
0.647104	1.004	0.647104
0.701642	13.052	0.701642
-0.338463	2.008	-0.338463
0.214756	0.502	0.214756
1.09624	0.502	1.09624
-0.430626	2.008	-0.430626
0.324874	1.506	0.324874
0.72329	1.004	0.72329
0.178905	3.012	0.178905
0.199349	15.06	0.199349
0.0166315	1.004	0.0166315
0.556627	3.514	0.556627
-0.261398	0.502	-0.261398
0.619169	0.502	0.619169
0.90299	0.502	0.90299
0.482279	0.502	0.482279
0.671111	1.004	0.671111
0.793966	0.502	0.793966
0.335587	1.004	0.335587
-0.434478	0.502	-0.434478
0.155298	7.53	0.155298
0.400473	3.514	0.400473
0.283226	5.522	0.283226
0.333749	1.004	0.333749
0.359844	3.012	0.359844
0.23213	0.502	0.23213
0.425081	1.004	0.425081
-0.183817	0.502	-0.183817
-0.0381418	0.502	-0.0381418
0.0186958	0.502	0.0186958
-0.496891	3.012	-0.496891
0.465465	0.502	0.465465
0.31157	0.502	0.31157
0.088941	0.502	0.088941
-0.482186	8.032	-0.482186
0.193152	0.502	0.193152
-0.971378	1.004	-0.971378
0.467478	18.574	0.467478
0.278482	1.506	0.278482
0.490806	0.502	0.490806
-0.86706	4.518	-0.86706
-0.213742	1.004	-0.213742
0.245383	0.502	0.245383
-0.377416	1.506	-0.377416
0.190197	0.502	0.190197
0.577509	0.502	0.577509
0.287526	0.502	0.287526
0.470547	2.008	0.470547
0.420499	0.502	0.420499
0.981923	5.522	0.981923
0.718963	1.004	0.718963
0.471246	34.136	0.471246
0.347659	2.008	0.347659
-0.372848	0.502	-0.372848
0.239586	0.502	0.239586
0.766989	0.502	0.766989
-0.00446535	0.502	-0.00446535
-0.693233	5.02	-0.693233
-0.633927	1.004	-0.633927
-0.114579	2.51	-0.114579
0.180548	0.502	0.180548
0.648993	1.004	0.648993
0.176371	3.012	0.176371
0.434947	1.506	0.434947
0.435343	0.502	0.435343
-0.259021	0.502	-0.259021
0.0082896	4.518	0.0082896
0.242748	1.004	0.242748
-1.04242	0.502	-1.04242
-0.273001	0.502	-0.273001
-0.36608	1.004	-0.36608
0.297176	0.502	0.297176
-0.240128	0.502	-0.240128
0.173831	0.502	0.173831
-0.192709	0.502	-0.192709
0.830423	3.012	0.830423
0.512618	3.012	0.512618
0.315658	4.518	0.315658
0.188457	0.502	0.188457
0.0612142	1.004	0.0612142
0.0327866	4.518	0.0327866
0.0828975	4.518	0.0828975
-0.362411	1.506	-0.362411
0.109009	12.55	0.109009
0.102752	2.51	0.102752
0.252325	1.506	0.252325
0.592377	0.502	0.592377
0.722248	3.012	0.722248
0.88379	2.008	0.88379
0.33817	1.004	0.33817
0.782041	2.008	0.782041
0.728009	0.502	0.728009
-0.00397059	0.502	-0.00397059
0.566195	0.502	0.566195
0.600824	0.502	0.600824
0.378535	0.502	0.378535
-0.987295	0.502	-0.987295
0.215823	0.502	0.215823
0.535542	0.502	0.535542
-0.176689	1.506	-0.176689
1.02909	6.024	1.02909
0.285651	0.502	0.285651
-0.547527	3.012	-0.547527
0.732796	3.012	0.732796
0.111491	1.506	0.111491
0.328967	1.004	0.328967
0.146328	0.502	0.146328
-0.274905	4.016	-0.274905
-0.0556996	0.502	-0.0556996
-0.996396	0.502	-0.996396
0.138857	0.502	0.138857
0.301046	0.502	0.301046
0.215747	0.502	0.215747
1.00414	0.502	1.00414
0.467728	0.502	0.467728
0.660383	5.02	0.660383
0.111878	1.004	0.111878
0.449262	2.51	0.449262
0.241438	1.004	0.241438
0.957093	21.084	0.957093
0.946268	10.542	0.946268
0.694518	7.028	0.694518
-0.640506	0.502	-0.640506
0.460622	43.172	0.460622
0.272615	0.502	0.272615
-0.344802	1.004	-0.344802
0.369973	0.502	0.369973
0.583459	1.004	0.583459
0.162944	3.514	0.162944
0.201283	0.502	0.201283
0.215161	0.502	0.215161
0.0860967	1.004	0.0860967
0.410502	0.502	0.410502
0.816869	2.008	0.816869
0.222109	0.502	0.222109
0.251069	0.502	0.251069
-0.110784	1.506	-0.110784
-0.574031	0.502	-0.574031
0.410016	0.502	0.410016
0.0980882	1.506	0.0980882
0.862257	14.056	0.862257
0.415114	7.53	0.415114
-0.223814	2.51	-0.223814
0.262868	1.004	0.262868
-0.172106	12.55	-0.172106
0.136485	1.506	0.136485
0.182206	0.502	0.182206
0.399356	11.546	0.399356
0.192653	7.53	0.192653
-0.226595	0.502	-0.226595
0.435442	1.004	0.435442
0.236596	2.51	0.236596
0.439025	2.51	0.439025
0.374013	2.51	0.374013
0.0559912	0.502	0.0559912
0.0925842	0.502	0.0925842
-0.148063	1.004	-0.148063
0.665082	0.502	0.665082
-0.279117	0.502	-0.279117
0.961816	6.526	0.961816
0.0717353	1.506	0.0717353
-0.589117	1.004	-0.589117
-0.0650809	4.518	-0.0650809
-0.377756	1.506	-0.377756
-0.241143	13.052	-0.241143
0.488777	2.008	0.488777
0.213091	1.004	0.213091
0.589584	1.004	0.589584
0.293031	0.502	0.293031
0.244656	0.502	0.244656
0.196384	5.522	0.196384
1.04856	1.004	1.04856
0.78825	39.156	0.78825
0.628164	0.502	0.628164
-0.57562	1.506	-0.57562
0.766253	3.012	0.766253
-0.159836	0.502	-0.159836
0.528917	0.502	0.528917
0.41152	0.502	0.41152
-0.408472	0.502	-0.408472
0.184098	1.506	0.184098
-0.119262	1.004	-0.119262
0.556798	0.502	0.556798
-0.199877	1.004	-0.199877
0.236219	20.08	0.236219
0.422227	0.502	0.422227
-0.14588	2.008	-0.14588
0.0754291	2.008	0.0754291
0.320946	10.04	0.320946
0.0848015	0.502	0.0848015
-0.181463	2.008	-0.181463
0.0284569	10.04	0.0284569
0.439321	1.004	0.439321
0.573238	1.004	0.573238
0.332993	1.004	0.332993
-0.0626075	2.008	-0.0626075
0.111776	14.056	0.111776
1.06887	0.502	1.06887
0.1906	2.008	0.1906
-0.601409	1.004	-0.601409
0.0949755	1.004	0.0949755
0.0574019	14.056	0.0574019
0.184526	0.502	0.184526
0.787409	2.008	0.787409
0.138368	7.53	0.138368
0.159655	50.702	0.159655
-0.183842	3.514	-0.183842
0.0939759	2.008	0.0939759
0.481012	0.502	0.481012
0.20602	0.502	0.20602
-0.212648	1.506	-0.212648
0.207199	0.502	0.207199
0.353403	0.502	0.353403
0.36274	0.502	0.36274
-0.41012	9.036	-0.41012
0.225577	1.004	0.225577
0.430762	0.502	0.430762
-0.285321	3.012	-0.285321
0.431308	0.502	0.431308
-0.0593642	1.506	-0.0593642
0.424333	1.004	0.424333
0.0143149	4.518	0.0143149
0.429848	10.542	0.429848
0.280548	0.502	0.280548
0.833105	0.502	0.833105
-0.0866593	0.502	-0.0866593
-0.472692	0.502	-0.472692
0.345537	1.004	0.345537
0.84165	0.502	0.84165
0.616985	5.02	0.616985
-0.132856	0.502	-0.132856
0.214733	0.502	0.214733
0.717813	0.502	0.717813
0.355663	0.502	0.355663
0.0260663	3.012	0.0260663
0.102317	2.008	0.102317
0.0280287	1.004	0.0280287
0.235939	3.514	0.235939
0.587702	2.51	0.587702
0.292238	0.502	0.292238
0.00424074	0.502	0.00424074
-0.00552704	3.012	-0.00552704
-0.396157	1.004	-0.396157
0.558898	5.02	0.558898
-0.0858194	1.506	-0.0858194
0.675512	10.542	0.675512
-0.0697941	1.004	-0.0697941
0.247392	0.502	0.247392
0.667142	0.502	0.667142
0.262432	1.004	0.262432
-0.0367299	0.502	-0.0367299
0.237912	0.502	0.237912
0.332584	0.502	0.332584
-0.118259	1.506	-0.118259
0.530637	0.502	0.530637
-0.126274	1.506	-0.126274
0.147371	0.502	0.147371
0.160757	1.004	0.160757
0.682069	0.502	0.682069
-0.0692632	0.502	-0.0692632
0.793266	22.088	0.793266
-0.239697	0.502	-0.239697
0.567411	0.502	0.567411
0.473775	3.012	0.473775
-0.614091	55.22	-0.614091
-0.120158	1.004	-0.120158
0.455391	0.502	0.455391
0.898718	5.02	0.898718
-0.779315	1.004	-0.779315
0.153744	1.004	0.153744
0.475106	1.004	0.475106
-0.189781	4.518	-0.189781
0.279478	3.012	0.279478
0.211821	3.514	0.211821
-0.150095	1.004	-0.150095
0.655215	1.004	0.655215
0.870525	4.518	0.870525
-0.0104472	1.004	-0.0104472
-0.273001	1.004	-0.273001
0.248429	18.574	0.248429
0.116566	1.506	0.116566
0.776858	0.502	0.776858
-0.252313	0.502	-0.252313
-0.0912805	0.502	-0.0912805
-0.0189006	2.51	-0.0189006
0.766898	3.012	0.766898
0.343441	0.502	0.343441
-0.24692	0.502	-0.24692
-0.0217841	1.004	-0.0217841
0.0836594	1.004	0.0836594
0.334152	4.518	0.334152
-0.150665	1.004	-0.150665
-0.319551	1.004	-0.319551
0.463545	2.008	0.463545
0.259875	9.036	0.259875
0.661802	2.008	0.661802
0.211935	1.004	0.211935
0.563297	0.502	0.563297
-0.698292	2.008	-0.698292
-0.093638	4.518	-0.093638
-0.254649	1.004	-0.254649
-0.132594	0.502	-0.132594
0.525482	0.502	0.525482
0.931936	4.518	0.931936
0.055875	4.016	0.055875
0.0960612	0.502	0.0960612
0.216825	0.502	0.216825
-0.308917	1.506	-0.308917
-0.083568	6.526	-0.083568
0.324921	1.506	0.324921
-0.0572326	2.008	-0.0572326
0.335671	1.004	0.335671
-0.17429	0.502	-0.17429
0.0062253	4.016	0.0062253
0.123198	1.506	0.123198
0.686774	0.502	0.686774
0.403384	4.016	0.403384
0.527488	2.51	0.527488
-0.364921	2.51	-0.364921
-0.728594	0.502	-0.728594
0.491445	1.004	0.491445
0.18387	9.538	0.18387
-0.00922655	8.032	-0.00922655
-0.11382	0.502	-0.11382
0.251075	0.502	0.251075
0.28047	4.016	0.28047
0.211411	2.51	0.211411
-0.0298021	0.502	-0.0298021
-0.170925	0.502	-0.170925
0.0482394	10.04	0.0482394
0.22374	6.526	0.22374
0.0187573	2.51	0.0187573
-0.0984244	0.502	-0.0984244
-0.226537	1.506	-0.226537
0.244548	117.97	0.244548
-0.0155352	3.012	-0.0155352
0.245418	1.004	0.245418
0.0280287	2.008	0.0280287
-0.293583	3.012	-0.293583
0.308928	18.574	0.308928
0.236775	2.51	0.236775
-0.111257	0.502	-0.111257
0.269733	0.502	0.269733
-0.459667	2.008	-0.459667
0.5091	0.502	0.5091
0.325682	0.502	0.325682
0.124566	0.502	0.124566
0.575302	5.02	0.575302
0.143378	0.502	0.143378
0.0687882	1.506	0.0687882
0.0176593	20.08	0.0176593
-0.319921	0.502	-0.319921
-0.116186	2.51	-0.116186
-0.472773	20.582	-0.472773
0.12475	0.502	0.12475
0.47237	0.502	0.47237
-0.0521912	1.004	-0.0521912
0.127558	0.502	0.127558
0.35534	2.51	0.35534
0.224583	0.502	0.224583
-0.0131188	0.502	-0.0131188
0.382216	0.502	0.382216
0.603898	0.502	0.603898
0.606206	0.502	0.606206
0.661292	1.004	0.661292
0.0383676	0.502	0.0383676
0.0112796	0.502	0.0112796
0.402203	0.502	0.402203
0.413162	0.502	0.413162
0.395104	22.088	0.395104
0.433109	2.008	0.433109
0.956508	1.004	0.956508
0.461905	1.004	0.461905
0.288945	1.004	0.288945
0.285918	0.502	0.285918
-0.571494	1.004	-0.571494
0.656962	0.502	0.656962
-0.619355	1.004	-0.619355
0.52037	2.008	0.52037
0.0578008	1.004	0.0578008
-0.00932017	6.024	-0.00932017
-0.687085	9.036	-0.687085
0.673795	0.502	0.673795
0.361371	101.404	0.361371
0.0664683	0.502	0.0664683
0.253482	0.502	0.253482
-0.500894	4.518	-0.500894
-0.152374	1.004	-0.152374
-0.450839	20.08	-0.450839
-0.438305	0.502	-0.438305
1.02737	0.502	1.02737
0.311341	0.502	0.311341
0.299198	0.502	0.299198
-0.0659843	3.514	-0.0659843
0.166881	0.502	0.166881
-0.38545	1.004	-0.38545
0.649085	0.502	0.649085
0.337713	0.502	0.337713
0.40328	3.012	0.40328
0.183313	1.004	0.183313
0.645323	0.502	0.645323
0.721878	4.016	0.721878
0.0111268	0.502	0.0111268
0.0610836	21.586	0.0610836
0.131365	1.506	0.131365
-0.0834827	2.51	-0.0834827
0.516289	0.502	0.516289
0.747828	2.008	0.747828
0.305524	6.024	0.305524
0.0271882	0.502	0.0271882
0.326347	0.502	0.326347
0.71344	1.004	0.71344
0.126835	0.502	0.126835
-0.0546081	0.502	-0.0546081
-0.265172	0.502	-0.265172
0.192798	0.502	0.192798
0.413108	4.016	0.413108
0.518369	1.004	0.518369
-0.579529	1.004	-0.579529
0.164535	10.542	0.164535
-0.0356981	1.506	-0.0356981
0.493308	0.502	0.493308
0.586961	0.502	0.586961
-0.581302	0.502	-0.581302
0.363036	0.502	0.363036
0.00711628	1.004	0.00711628
0.119421	7.028	0.119421
-0.423047	0.502	-0.423047
-0.225993	0.502	-0.225993
0.359716	0.502	0.359716
0.133406	1.004	0.133406
-0.0480293	0.502	-0.0480293
0.193992	17.068	0.193992
-0.0936425	0.502	-0.0936425
0.0109621	1.004	0.0109621
0.0446786	46.184	0.0446786
0.263291	3.514	0.263291
0.217983	0.502	0.217983
0.547659	30.622	0.547659
0.283226	0.502	0.283226
0.931696	4.016	0.931696
-0.511185	3.514	-0.511185
-0.409284	1.506	-0.409284
-0.299711	1.004	-0.299711
-0.273001	1.004	-0.273001
0.169541	1.506	0.169541
-1.85323	1.004	-1.85323
0.15921	1.004	0.15921
-0.0346072	1.004	-0.0346072
0.0751647	1.004	0.0751647
0.115964	0.502	0.115964
0.123571	6.526	0.123571
-0.243855	2.008	-0.243855
0.201772	1.004	0.201772
0.524893	0.502	0.524893
0.709651	3.514	0.709651
-0.156914	9.036	-0.156914
0.322692	1.004	0.322692
0.371514	3.012	0.371514
-0.389946	0.502	-0.389946
-0.0589391	1.004	-0.0589391
0.00227066	6.526	0.00227066
0.469423	16.566	0.469423
-0.507084	1.506	-0.507084
-0.128077	8.032	-0.128077
0.00426165	1.004	0.00426165
-0.0368081	0.502	-0.0368081
0.0144812	0.502	0.0144812
-0.156208	8.534	-0.156208
-0.0789207	0.502	-0.0789207
0.292694	0.502	0.292694
-0.301537	1.004	-0.301537
-0.353835	2.008	-0.353835
0.17411	0.502	0.17411
-0.0728019	0.502	-0.0728019
0.663434	4.016	0.663434
0.417885	0.502	0.417885
0.629769	2.51	0.629769
0.361791	1.004	0.361791
0.669625	0.502	0.669625
0.809215	3.012	0.809215
-0.214123	0.502	-0.214123
0.910198	0.502	0.910198
0.333022	1.004	0.333022
0.160162	2.51	0.160162
0.0763294	7.53	0.0763294
0.339257	0.502	0.339257
-0.158682	0.502	-0.158682
-0.273001	0.502	-0.273001
0.215894	10.542	0.215894
-0.0249162	0.502	-0.0249162
0.891566	3.012	0.891566
0.98694	3.012	0.98694
0.00767667	0.502	0.00767667
-0.307787	9.538	-0.307787
0.249621	21.084	0.249621
0.0106172	0.502	0.0106172
0.77482	4.016	0.77482
-0.106556	1.004	-0.106556
-0.0338191	1.506	-0.0338191
0.159412	1.004	0.159412
0.0280287	0.502	0.0280287
0.770155	0.502	0.770155
0.410426	4.016	0.410426
0.250604	0.502	0.250604
-0.0226671	3.012	-0.0226671
0.904868	4.016	0.904868
0.294797	12.55	0.294797
0.614651	3.012	0.614651
0.11213	1.004	0.11213
0.20412	0.502	0.20412
-0.232332	0.502	-0.232332
0.729042	0.502	0.729042
0.312702	5.02	0.312702
-0.032112	1.004	-0.032112
0.675543	0.502	0.675543
-0.326622	2.008	-0.326622
0.281482	1.004	0.281482
0.175183	1.004	0.175183
0.468285	0.502	0.468285
0.633677	0.502	0.633677
0.579618	0.502	0.579618
0.0313243	0.502	0.0313243
0.464753	0.502	0.464753
0.390127	0.502	0.390127
-0.0826543	1.004	-0.0826543
0.345774	1.506	0.345774
-0.256833	1.004	-0.256833
0.0112419	0.502	0.0112419
0.49142	0.502	0.49142
0.599861	0.502	0.599861
0.215852	1.506	0.215852
0.49848	0.502	0.49848
0.107066	3.012	0.107066
0.370602	25.1	0.370602
-0.229947	2.51	-0.229947
-0.248166	0.502	-0.248166
-0.237806	1.004	-0.237806
0.178137	2.008	0.178137
0.176736	0.502	0.176736
0.566037	3.514	0.566037
0.0289989	0.502	0.0289989
0.570148	0.502	0.570148
0.223764	1.004	0.223764
0.393779	1.506	0.393779
0.178716	2.51	0.178716
-0.148063	52.208	-0.148063
0.190917	0.502	0.190917
0.593528	1.004	0.593528
-0.0163424	1.004	-0.0163424
-0.18409	0.502	-0.18409
-0.147363	2.008	-0.147363
0.109441	1.004	0.109441
-0.0448603	0.502	-0.0448603
0.439869	2.008	0.439869
0.65247	1.004	0.65247
0.439828	1.506	0.439828
0.194271	10.542	0.194271
0.059637	1.004	0.059637
0.431036	0.502	0.431036
-0.0748814	0.502	-0.0748814
-0.165103	0.502	-0.165103
0.438012	0.502	0.438012
-1.10525	2.51	-1.10525
0.853675	4.016	0.853675
0.753711	1.004	0.753711
-0.466662	0.502	-0.466662
0.691855	3.012	0.691855
0.396043	2.51	0.396043
0.766886	1.004	0.766886
0.222201	0.502	0.222201
0.336585	1.506	0.336585
-0.016495	0.502	-0.016495
-0.148076	0.502	-0.148076
-0.201839	6.526	-0.201839
0.409167	32.128	0.409167
0.103497	0.502	0.103497
0.334656	2.008	0.334656
0.00507768	0.502	0.00507768
-0.250183	1.004	-0.250183
0.077277	3.514	0.077277
-0.421212	3.012	-0.421212
0.340593	0.502	0.340593
0.0757583	3.012	0.0757583
0.80451	3.514	0.80451
0.477769	0.502	0.477769
0.340474	0.502	0.340474
0.11105	0.502	0.11105
0.604892	0.502	0.604892
-0.0812709	85.842	-0.0812709
0.572097	62.75	0.572097
0.622391	0.502	0.622391
-0.492777	0.502	-0.492777
0.410288	0.502	0.410288
-0.256792	0.502	-0.256792
0.215376	1.004	0.215376
-0.345102	4.016	-0.345102
0.349488	0.502	0.349488
-0.227602	1.506	-0.227602
0.458266	0.502	0.458266
-0.0790944	0.502	-0.0790944
-0.148414	1.004	-0.148414
0.0582362	3.514	0.0582362
0.550794	1.506	0.550794
-0.14734	4.518	-0.14734
-0.111926	6.526	-0.111926
0.20412	0.502	0.20412
0.00647397	0.502	0.00647397
0.593458	2.008	0.593458
-0.320993	0.502	-0.320993
0.207261	1.506	0.207261
0.783785	0.502	0.783785
0.401012	1.506	0.401012
0.558359	4.518	0.558359
0.989237	2.008	0.989237
0.578474	3.514	0.578474
0.849936	2.51	0.849936
-0.722797	9.036	-0.722797
0.82048	2.51	0.82048
0.690361	0.502	0.690361
0.635695	11.044	0.635695
0.452874	1.506	0.452874
-0.0302682	2.51	-0.0302682
0.287599	0.502	0.287599
0.145889	0.502	0.145889
-0.250178	0.502	-0.250178
0.645886	0.502	0.645886
0.0103	0.502	0.0103
0.277294	0.502	0.277294
-0.375188	0.502	-0.375188
-0.173549	0.502	-0.173549
0.067983	2.51	0.067983
-0.526451	2.51	-0.526451
0.602846	1.004	0.602846
0.58285	1.004	0.58285
0.239115	1.004	0.239115
-0.194981	1.004	-0.194981
0.330505	3.012	0.330505
0.695181	1.004	0.695181
0.362715	6.526	0.362715
0.148712	0.502	0.148712
-0.0132287	3.514	-0.0132287
-0.0631129	0.502	-0.0631129
0.878321	1.506	0.878321
-0.0786911	1.004	-0.0786911
0.533277	0.502	0.533277
0.340225	16.566	0.340225
0.448411	1.506	0.448411
-0.421647	0.502	-0.421647
-0.292323	1.506	-0.292323
-0.187195	1.004	-0.187195
0.216405	1.004	0.216405
-0.0502626	3.012	-0.0502626
0.5834	1.004	0.5834
-0.150203	0.502	-0.150203
0.0545173	0.502	0.0545173
-0.0606591	1.004	-0.0606591
0.624404	0.502	0.624404
-0.181898	19.076	-0.181898
-0.287122	1.506	-0.287122
0.687206	1.506	0.687206
0.610485	0.502	0.610485
0.636844	8.032	0.636844
-0.0961529	0.502	-0.0961529
0.551969	0.502	0.551969
-0.0727206	1.004	-0.0727206
0.236285	0.502	0.236285
0.480374	0.502	0.480374
0.320154	0.502	0.320154
0.252758	0.502	0.252758
0.257953	0.502	0.257953
0.282225	0.502	0.282225
-0.0839222	74.296	-0.0839222
0.672276	3.012	0.672276
0.0621478	0.502	0.0621478
0.251159	1.506	0.251159
-0.00795433	0.502	-0.00795433
0.100414	15.562	0.100414
-0.351609	0.502	-0.351609
0.0231953	1.004	0.0231953
0.738166	0.502	0.738166
-0.168639	2.008	-0.168639
0.134585	120.982	0.134585
-0.622777	0.502	-0.622777
0.502532	16.064	0.502532
0.232269	1.506	0.232269
0.24413	1.004	0.24413
0.468914	11.044	0.468914
0.538668	1.004	0.538668
0.658439	3.012	0.658439
0.835195	0.502	0.835195
-0.117979	16.064	-0.117979
0.0724199	0.502	0.0724199
0.58431	0.502	0.58431
0.34583	0.502	0.34583
0.152548	1.004	0.152548
0.921054	0.502	0.921054
-0.174496	1.004	-0.174496
0.342595	1.506	0.342595
0.60921	2.008	0.60921
0.0369406	53.212	0.0369406
0.20412	1.506	0.20412
0.0466983	0.502	0.0466983
-0.273001	0.502	-0.273001
-0.609801	0.502	-0.609801
-0.384927	2.008	-0.384927
0.392836	2.51	0.392836
-0.491801	1.004	-0.491801
0.325096	5.02	0.325096
0.42	0.502	0.42
0.28083	17.57	0.28083
0.246509	2.51	0.246509
0.170853	1.004	0.170853
0.162409	0.502	0.162409
0.337593	0.502	0.337593
-0.543903	1.004	-0.543903
-0.316184	0.502	-0.316184
0.148969	0.502	0.148969
-2.71443e-05	0.502	-2.71443e-05
0.307675	0.502	0.307675
0.678447	6.526	0.678447
0.109586	0.502	0.109586
0.291589	9.538	0.291589
0.640504	3.514	0.640504
-0.331626	5.522	-0.331626
0.408857	1.506	0.408857
0.00656409	2.008	0.00656409
0.210146	1.004	0.210146
0.267901	0.502	0.267901
0.223303	0.502	0.223303
0.708647	0.502	0.708647
-1.08179	3.012	-1.08179
0.382455	5.02	0.382455
0.472907	1.004	0.472907
0.528059	3.012	0.528059
0.649832	15.06	0.649832
0.184786	31.124	0.184786
0.521149	2.51	0.521149
-0.294407	1.506	-0.294407
-0.0028136	0.502	-0.0028136
1.03501	0.502	1.03501
0.624638	0.502	0.624638
0.477481	4.518	0.477481
0.174886	1.506	0.174886
-0.574031	1.004	-0.574031
0.193023	1.004	0.193023
0.301682	1.004	0.301682
0.174997	1.506	0.174997
0.54518	1.004	0.54518
0.537904	1.004	0.537904
0.278156	1.004	0.278156
-0.0911577	0.502	-0.0911577
0.166266	1.506	0.166266
0.908505	1.004	0.908505
0.252472	3.514	0.252472
0.464598	7.53	0.464598
0.371364	0.502	0.371364
0.58039	0.502	0.58039
0.675366	2.008	0.675366
-0.109245	0.502	-0.109245
0.28844	0.502	0.28844
0.281341	4.016	0.281341
-0.119145	1.004	-0.119145
0.202284	0.502	0.202284
-0.259312	0.502	-0.259312
-0.0567632	0.502	-0.0567632
0.55179	1.506	0.55179
0.590867	0.502	0.590867
0.522453	0.502	0.522453
0.284818	0.502	0.284818
-0.0491637	0.502	-0.0491637
0.416937	1.004	0.416937
0.222653	0.502	0.222653
-0.164885	2.008	-0.164885
-0.320572	0.502	-0.320572
0.673057	3.514	0.673057
0.963926	10.04	0.963926
0.0704804	2.51	0.0704804
0.643077	1.004	0.643077
0.126683	14.056	0.126683
0.361962	7.53	0.361962
0.227169	3.012	0.227169
-0.741922	0.502	-0.741922
0.103274	0.502	0.103274
0.00671557	1.506	0.00671557
0.209984	1.506	0.209984
0.316115	1.004	0.316115
-0.0258002	5.522	-0.0258002
0.391543	1.506	0.391543
0.228897	19.076	0.228897
0.486494	0.502	0.486494
0.160062	1.506	0.160062
-0.543096	2.51	-0.543096
0.54359	1.004	0.54359
0.249069	0.502	0.249069
0.20412	1.506	0.20412
0.0213392	6.526	0.0213392
0.835529	1.004	0.835529
0.647951	0.502	0.647951
-0.354332	0.502	-0.354332
-0.693977	5.522	-0.693977
0.0664735	2.008	0.0664735
1.07711	0.502	1.07711
0.0679671	1.506	0.0679671
0.153879	0.502	0.153879
0.393138	4.016	0.393138
-0.543223	2.51	-0.543223
0.20412	0.502	0.20412
0.295034	0.502	0.295034
0.0884609	1.004	0.0884609
0.229538	0.502	0.229538
-0.140633	2.51	-0.140633
0.126963	0.502	0.126963
0.411472	0.502	0.411472
0.640021	15.562	0.640021
0.697603	1.004	0.697603
0.064614	0.502	0.064614
-0.0169049	0.502	-0.0169049
0.558554	0.502	0.558554
0.328244	8.534	0.328244
0.236513	51.204	0.236513
0.376226	1.004	0.376226
0.7144	30.622	0.7144
0.474926	3.514	0.474926
0.184443	20.582	0.184443
-0.144872	1.004	-0.144872
0.257394	1.004	0.257394
-0.273001	1.004	-0.273001
-0.50084	0.502	-0.50084
1.04922	0.502	1.04922
-0.367248	2.51	-0.367248
0.28719	1.004	0.28719
0.569321	0.502	0.569321
-0.215385	4.518	-0.215385
-0.654626	0.502	-0.654626
0.752746	0.502	0.752746
0.614693	1.004	0.614693
-0.0567735	0.502	-0.0567735
0.241352	0.502	0.241352
0.470226	0.502	0.470226
0.316313	1.004	0.316313
-0.273001	1.004	-0.273001
0.286427	30.12	0.286427
0.598753	0.502	0.598753
-0.0626441	2.51	-0.0626441
0.333124	7.028	0.333124
-0.0786749	0.502	-0.0786749
-0.43684	0.502	-0.43684
0.0151114	3.012	0.0151114
0.169187	1.004	0.169187
-0.452623	4.518	-0.452623
0.626245	1.004	0.626245
0.654996	0.502	0.654996
0.346072	0.502	0.346072
0.715993	0.502	0.715993
0.202314	1.506	0.202314
0.231238	1.004	0.231238
0.203734	11.546	0.203734
0.532924	1.004	0.532924
0.160068	1.004	0.160068
-0.958032	2.008	-0.958032
0.158134	0.502	0.158134
0.792728	0.502	0.792728
0.306881	0.502	0.306881
0.0166319	1.506	0.0166319
0.15365	2.51	0.15365
0.272843	11.044	0.272843
0.498586	0.502	0.498586
0.172275	0.502	0.172275
0.64634	1.506	0.64634
0.107509	7.53	0.107509
-0.0715508	1.004	-0.0715508
0.425166	0.502	0.425166
0.454473	6.024	0.454473
0.955903	3.012	0.955903
0.494827	0.502	0.494827
-0.295004	0.502	-0.295004
0.648807	4.016	0.648807
-0.00579898	1.004	-0.00579898
0.797407	0.502	0.797407
0.466175	2.51	0.466175
0.316482	3.012	0.316482
0.345112	1.506	0.345112
-0.112008	2.008	-0.112008
0.405947	1.004	0.405947
0.656135	0.502	0.656135
0.2662	0.502	0.2662
-0.142184	0.502	-0.142184
-0.497083	0.502	-0.497083
-0.362538	1.004	-0.362538
0.412807	2.008	0.412807
-0.401145	0.502	-0.401145
-0.921045	0.502	-0.921045
0.530007	0.502	0.530007
0.57835	0.502	0.57835
0.324867	0.502	0.324867
0.0869916	10.04	0.0869916
0.255467	3.012	0.255467
0.548793	3.012	0.548793
-0.302141	21.084	-0.302141
0.2331	0.502	0.2331
0.600941	0.502	0.600941
0.166863	1.004	0.166863
0.143	0.502	0.143
0.0816406	3.012	0.0816406
[truncated: 14,927 more rows]

## Sheet: Fig. S3
Fig. S3
Dwell Time (CFTR TALE)	Dwell Time (ALU TALE)
2.008	290.156
1.004	301.702
4.016	9.538
1.506	301.702
10.542	7.028
1.004	0.502
7.028	0.502
0.502	4.518
0.502	3.012
0.502	0.502
0.502	0.502
0.502	0.502
0.502	1.004
1.004	1.506
0.502	0.502
0.502	2.51
1.506	41.164
3.012	84.336
0.502	0.502
2.008	0.502
0.502	0.502
1.004	1.506
0.502	10.04
1.506	0.502
1.004	2.008
0.502	6.526
2.008	1.004
0.502	0.502
1.004	1.506
0.502	0.502
1.506	1.004
0.502	0.502
1.004	0.502
0.502	2.008
0.502	0.502
0.502	0.502
0.502	4.518
0.502	4.016
7.028	0.502
1.506	0.502
0.502	1.004
1.506	0.502
1.506	7.028
0.502	1.004
1.004	1.004
0.502	0.502
2.51	0.502
0.502	1.004
0.502	3.514
1.506	5.02
0.502	0.502
0.502	2.51
0.502	1.506
1.004	4.016
1.506	4.518
1.506	0.502
0.502	0.502
0.502	0.502
1.004	0.502
5.02	0.502
1.004	0.502
1.004	0.502
1.004	0.502
1.506	0.502
1.004	3.012
0.502	1.506
0.502	1.004
3.012	6.024
0.502	0.502
1.506	1.004
0.502	1.506
0.502	0.502
2.008	0.502
1.004	3.514
1.004	0.502
3.514	0.502
2.008	1.506
0.502	3.514
1.506	0.502
2.008	0.502
0.502	2.51
3.012	1.506
1.004	0.502
0.502	1.004
1.506	1.004
2.008	77.81
0.502	3.514
0.502	9.538
0.502	0.502
1.506	2.51
0.502	0.502
1.506	2.008
0.502	1.004
0.502	1.506
0.502	1.506
1.506	0.502
0.502	1.004
2.51	0.502
0.502	4.016
0.502	0.502
1.004	0.502
1.004	0.502
0.502	0.502
0.502	0.502
0.502	2.008
2.51	3.012
0.502	6.526
0.502	0.502
1.004	0.502
1.506	0.502
1.004	1.506
1.506	1.506
2.008	3.514
1.004	4.016
0.502	20.582
2.008	0.502
1.004	3.012
3.514	0.502
3.012	1.004
0.502	0.502
3.012	0.502
0.502	2.008
1.506	1.506
0.502	1.004
1.004	2.51
0.502	3.514
0.502	2.51
0.502	52.208
0.502	0.502
0.502	0.502
0.502	0.502
1.004	2.51
1.506	2.008
0.502	0.502
0.502	6.024
0.502	1.004
1.506	0.502
1.004	0.502
0.502	0.502
0.502	5.522
0.502	0.502
0.502	19.578
0.502	0.502
1.004	7.028
1.004	2.51
1.004	0.502
0.502	0.502
0.502	1.506
1.004	0.502
0.502	0.502
3.012	3.514
0.502	1.506
0.502	0.502
0.502	0.502
1.506	3.012
0.502	0.502
0.502	10.04
1.004	1.004
1.506	74.798
1.004	0.502
0.502	131.022
0.502	5.02
2.008	0.502
0.502	0.502
0.502	0.502
0.502	0.502
2.51	3.012
1.004	0.502
3.514	2.51
0.502	0.502
0.502	1.004
0.502	0.502
1.004	0.502
1.004	2.51
3.012	2.008
1.004	1.004
0.502	7.028
1.004	2.008
0.502	0.502
0.502	1.506
3.012	0.502
1.004	0.502
1.004	0.502
1.004	4.518
0.502	0.502
3.012	18.072
2.008	88.854
1.004	0.502
1.004	1.506
0.502	0.502
1.506	0.502
1.004	3.514
0.502	0.502
1.506	1.004
0.502	0.502
0.502	0.502
0.502	0.502
0.502	29.116
0.502	0.502
1.004	2.008
6.024	1.506
0.502	0.502
0.502	0.502
0.502	3.012
0.502	1.004
0.502	0.502
0.502	1.004
0.502	0.502
1.506	0.502
1.004	0.502
3.514	3.012
0.502	2.008
0.502	0.502
0.502	58.232
0.502	0.502
0.502	1.004
0.502	0.502
0.502	2.008
0.502	0.502
0.502	0.502
0.502	0.502
5.522	1.004
6.526	0.502
0.502	4.518
2.008	1.004
0.502	59.738
1.004	0.502
0.502	0.502
1.506	1.004
1.004	2.51
1.004	0.502
2.51	0.502
1.506	0.502
1.004	0.502
1.004	8.032
1.004	1.004
1.004	0.502
1.004	3.012
2.008	0.502
1.506	0.502
0.502	0.502
0.502	1.004
0.502	2.51
0.502	0.502
0.502	3.514
0.502	1.004
1.004	0.502
1.004	0.502
0.502	6.526
4.016	1.506
0.502	0.502
0.502	0.502
1.004	1.004
1.004	0.502
0.502	1.004
0.502	0.502
2.008	4.518
2.008	0.502
0.502	0.502
3.012	0.502
0.502	3.514
2.008	18.574
1.004	1.506
0.502	0.502
0.502	2.008
0.502	2.008
1.506	0.502
2.51	0.502
0.502	0.502
0.502	0.502
0.502	5.02
2.51	4.518
1.506	0.502
1.004	1.506
1.506	1.004
0.502	28.112
0.502	1.004
0.502	1.506
5.522	23.092
2.008	0.502
1.506	2.008
1.004	3.514
2.51	1.506
0.502	0.502
0.502	1.004
0.502	19.076
0.502	1.004
0.502	1.506
1.004	0.502
0.502	0.502
0.502	2.008
1.004	2.008
1.004	9.538
0.502	0.502
4.016	0.502
0.502	0.502
0.502	1.004
2.008	0.502
0.502	0.502
0.502	0.502
1.506	4.016
0.502	0.502
1.506	2.51
1.004	14.056
0.502	0.502
2.51	17.068
1.506	148.09
1.506	15.06
1.506	99.396
2.51	22.088
0.502	2.008
0.502	0.502
0.502	1.004
1.004	0.502
0.502	0.502
0.502	0.502
2.008	13.554
0.502	0.502
0.502	0.502
5.522	1.004
1.506	1.004
0.502	1.004
0.502	1.506
1.004	2.51
2.008	2.51
1.506	0.502
0.502	34.136
0.502	1.506
0.502	1.004
0.502	0.502
0.502	1.004
1.004	0.502
1.004	1.004
1.004	2.008
1.004	1.004
2.51	0.502
2.51	23.594
2.008	10.542
0.502	0.502
0.502	0.502
2.008	2.51
0.502	115.46
0.502	0.502
2.008	5.02
0.502	0.502
1.506	0.502
0.502	48.694
0.502	1.506
0.502	32.128
0.502	0.502
0.502	0.502
1.004	0.502
0.502	0.502
1.004	1.506
1.506	0.502
1.004	6.526
1.004	1.506
0.502	0.502
2.008	6.024
2.51	64.758
0.502	0.502
0.502	0.502
0.502	8.032
1.004	1.004
1.004	1.004
0.502	0.502
2.008	0.502
2.008	1.004
0.502	0.502
3.514	0.502
0.502	1.004
0.502	4.518
0.502	0.502
0.502	2.51
1.004	1.004
2.008	2.51
0.502	1.506
3.514	1.506
9.036	0.502
9.036	0.502
2.51	1.506
0.502	103.412
0.502	1.506
0.502	1.004
0.502	1.506
1.506	9.538
2.008	0.502
1.506	27.108
0.502	0.502
3.012	3.012
0.502	0.502
0.502	3.012
2.008	1.506
2.008	1.506
2.008	0.502
0.502	5.522
0.502	1.004
0.502	0.502
0.502	3.514
2.008	4.016
0.502	0.502
0.502	9.036
0.502	4.518
2.51	0.502
0.502	1.004
0.502	0.502
0.502	1.004
0.502	1.506
0.502	120.982
0.502	6.526
1.004	2.008
10.04	2.51
0.502	0.502
0.502	2.51
1.506	0.502
0.502	1.004
0.502	20.582
1.004	19.578
1.004	0.502
3.012	0.502
0.502	0.502
3.514	17.57
0.502	1.004
0.502	1.004
0.502	0.502
0.502	0.502
5.522	1.506
2.51	21.084
2.51	0.502
0.502	1.004
0.502	1.004
0.502	1.506
1.004	0.502
2.51	9.036
1.506	1.004
0.502	13.554
2.008	0.502
1.004	18.574
4.016	1.004
1.004	6.024
3.012	0.502
0.502	0.502
1.004	26.606
4.518	1.506
1.004	5.02
0.502	1.506
1.004	9.036
0.502	1.004
2.51	2.008
1.004	0.502
1.004	0.502
0.502	2.008
0.502	1.506
0.502	0.502
1.004	1.506
1.506	4.518
0.502	8.032
0.502	34.136
2.008	0.502
0.502	1.506
1.004	1.004
0.502	1.506
0.502	0.502
0.502	0.502
0.502	2.008
0.502	0.502
0.502	1.004
0.502	0.502
0.502	0.502
0.502	1.004
0.502	1.004
0.502	0.502
0.502	1.004
1.004	11.546
1.004	0.502
1.506	0.502
0.502	0.502
1.004	2.51
1.004	3.012
8.534	0.502
0.502	0.502
0.502	21.586
2.008	0.502
1.004	0.502
3.514	0.502
0.502	18.574
0.502	8.032
1.506	2.008
0.502	2.008
0.502	0.502
0.502	0.502
3.012	2.008
0.502	0.502
0.502	1.506
1.004	0.502
2.008	0.502
0.502	0.502
0.502	0.502
0.502	0.502
1.506	1.004
0.502	0.502
0.502	1.004
0.502	55.22
1.506	19.578
0.502	2.008
0.502	24.096
0.502	4.518
2.008	0.502
1.004	1.004
1.004	3.514
0.502	0.502
0.502	7.53
1.004	65.26
0.502	15.06
1.004	7.028
0.502	5.522
1.506	8.032
0.502	5.522
0.502	35.642
0.502	169.174
0.502	43.674
0.502	0.502
2.51	0.502
1.004	2.51
0.502	3.012
0.502	3.012
0.502	7.53
1.004	98.392
0.502	99.396
0.502	1.004
0.502	3.514
1.506	2.51
1.506	64.758
0.502	2.008
2.51	9.036
0.502	107.93
0.502	4.016
0.502	142.066
1.004	3.012
1.506	10.542
0.502	60.742
1.506	199.796
1.506	0.502
0.502	3.012
1.506	1.506
1.004	0.502
2.51	0.502
4.016	0.502
0.502	0.502
0.502	2.008
3.012	4.016
1.004	1.506
0.502	1.506
0.502	0.502
0.502	0.502
2.51	0.502
6.526	5.02
1.506	0.502
0.502	0.502
0.502	6.526
0.502	0.502
2.008	0.502
3.514	0.502
0.502	0.502
0.502	0.502
0.502	37.65
1.506	5.522
3.514	0.502
4.518	1.506
1.004	12.55
0.502	2.008
1.004	1.004
0.502	4.016
0.502	0.502
0.502	12.048
1.506	7.028
0.502	2.008
1.506	0.502
0.502	0.502
4.016	0.502
0.502	1.004
0.502	0.502
0.502	0.502
1.004	0.502
1.004	1.004
1.004	1.004
1.004	0.502
4.518	1.506
1.004	0.502
1.004	1.004
1.004	4.518
0.502	0.502
0.502	0.502
0.502	1.004
1.004	4.518
0.502	4.016
2.008	0.502
5.02	0.502
0.502	0.502
3.012	4.016
4.518	0.502
5.02	0.502
0.502	16.064
0.502	16.566
1.004	0.502
2.51	1.506
1.004	0.502
1.004	1.004
0.502	5.522
2.008	0.502
0.502	0.502
1.004	2.008
0.502	1.004
1.004	0.502
0.502	0.502
0.502	2.51
0.502	0.502
0.502	1.004
0.502	14.558
1.004	1.506
0.502	26.104
0.502	1.004
0.502	13.052
0.502	0.502
1.004	0.502
1.004	0.502
0.502	7.028
1.506	0.502
1.004	0.502
0.502	2.008
6.526	0.502
1.004	0.502
0.502	0.502
0.502	1.004
0.502	0.502
1.004	22.59
0.502	1.506
1.004	0.502
2.008	0.502
0.502	1.506
0.502	0.502
0.502	1.506
0.502	6.526
0.502	0.502
0.502	1.506
0.502	46.184
1.506	0.502
0.502	0.502
0.502	0.502
0.502	3.012
0.502	0.502
0.502	4.016
1.004	1.004
0.502	0.502
1.004	0.502
1.004	3.514
0.502	0.502
1.004	0.502
1.004	3.012
0.502	0.502
0.502	0.502
0.502	5.522
0.502	0.502
0.502	1.004
0.502	2.008
0.502	0.502
1.506	0.502
1.004	0.502
0.502	0.502
1.506	9.036
1.004	0.502
0.502	2.008
0.502	0.502
0.502	0.502
0.502	0.502
0.502	0.502
0.502	2.008
0.502	1.004
0.502	0.502
0.502	9.036
2.51	0.502
0.502	14.056
0.502	1.004
1.004	0.502
0.502	0.502
0.502	1.004
1.506	0.502
0.502	59.738
0.502	0.502
6.526	2.51
4.518	58.232
0.502	1.004
0.502	28.112
0.502	0.502
0.502	1.506
0.502	2.51
1.506	0.502
1.004	0.502
1.004	4.016
0.502	0.502
0.502	1.506
0.502	1.004
0.502	18.574
0.502	1.004
0.502	0.502
1.004	0.502
0.502	1.506
1.506	14.056
0.502	8.534
0.502	1.506
2.51	0.502
1.506	1.004
0.502	1.506
0.502	0.502
0.502	3.514
0.502	3.514
0.502	0.502
0.502	2.51
0.502	0.502
0.502	0.502
0.502	0.502
2.008	0.502
1.004	0.502
1.004	1.004
0.502	1.004
0.502	0.502
2.008	1.004
1.506	1.506
0.502	0.502
3.012	0.502
0.502	33.132
1.004	0.502
0.502	0.502
1.004	0.502
2.008	0.502
0.502	2.51
0.502	1.004
2.008	0.502
1.004	8.032
0.502	2.51
0.502	3.012
0.502	1.004
1.506	7.028
1.004	0.502
1.506	4.518
0.502	0.502
1.004	0.502
0.502	0.502
0.502	1.004
0.502	0.502
0.502	2.51
0.502	0.502
1.004	16.566
0.502	4.016
1.004	3.514
1.004	1.004
0.502	2.008
1.004	3.012
1.506	0.502
0.502	0.502
1.004	0.502
0.502	2.008
2.008	3.012
0.502	3.012
0.502	46.184
4.016	84.336
0.502	12.55
1.004	1.506
0.502	4.016
1.506	3.514
1.004	11.044
1.506	1.506
1.004	7.53
0.502	6.024
1.004	1.506
0.502	1.004
0.502	4.016
1.004	1.004
1.506	1.506
1.004	0.502
0.502	1.506
2.51	0.502
0.502	2.008
0.502	0.502
0.502	2.008
1.004	1.506
1.506	1.004
0.502	84.336
1.004	1.004
1.004	0.502
0.502	1.004
0.502	1.004
0.502	2.008
0.502	0.502
0.502	1.004
2.008	2.51
0.502	1.004
0.502	0.502
0.502	1.004
0.502	1.004
3.012	1.004
1.004	0.502
1.004	0.502
0.502	2.51
0.502	0.502
0.502	3.012
1.004	2.008
0.502	2.008
2.51	5.02
1.004	2.008
2.51	0.502
0.502	0.502
3.012	1.506
0.502	1.004
0.502	24.096
0.502	0.502
0.502	0.502
0.502	1.506
1.004	0.502
1.506	3.012
0.502	8.032
0.502	1.506
2.008	0.502
0.502	6.526
0.502	1.004
0.502	0.502
0.502	1.506
0.502	9.538
0.502	0.502
0.502	1.004
0.502	0.502
0.502	1.506
0.502	1.004
1.004	0.502
1.004	0.502
1.004	1.004
2.008	0.502
1.004	0.502
0.502	0.502
0.502	3.514
1.004	1.004
0.502	0.502
0.502	0.502
1.004	2.51
0.502	0.502
0.502	2.51
0.502	0.502
0.502	2.51
1.004	3.012
1.004	0.502
0.502	0.502
0.502	0.502
0.502	1.004
1.004	3.514
0.502	0.502
3.012	2.008
0.502	2.51
0.502	0.502
0.502	3.012
0.502	0.502
1.506	4.518
3.012	0.502
0.502	0.502
0.502	0.502
0.502	1.004
0.502	0.502
1.506	1.506
1.004	0.502
1.004	17.068
0.502	0.502
0.502	10.542
0.502	0.502
3.012	12.55
0.502	2.51
1.004	0.502
1.004	1.004
0.502	1.004
0.502	3.514
0.502	0.502
1.506	0.502
1.004	0.502
3.012	4.518
2.008	2.51
0.502	1.506
0.502	0.502
1.004	0.502
3.012	0.502
0.502	0.502
1.004	1.004
0.502	1.506
0.502	0.502
1.004	2.51
0.502	0.502
0.502	0.502
1.506	0.502
0.502	4.016
0.502	1.004
2.51	1.004
0.502	0.502
1.004	0.502
0.502	0.502
0.502	0.502
0.502	1.004
1.004	3.514
0.502	22.59
1.506	1.506
2.008	2.51
0.502	0.502
0.502	0.502
1.004	1.004
1.004	0.502
1.004	5.522
0.502	0.502
0.502	0.502
3.012	0.502
0.502	0.502
1.004	0.502
0.502	0.502
1.506	0.502
0.502	11.044
0.502	0.502
0.502	11.044
0.502	0.502
0.502	0.502
0.502	1.004
0.502	0.502
0.502	0.502
0.502	2.008
0.502	0.502
0.502	0.502
0.502	0.502
0.502	0.502
1.004	0.502
0.502	0.502
0.502	4.016
1.004	0.502
0.502	1.004
1.506	0.502
0.502	0.502
1.004	0.502
0.502	0.502
1.004	0.502
1.506	0.502
0.502	0.502
1.004	0.502
0.502	0.502
1.506	3.514
0.502	8.534
0.502	0.502
0.502	0.502
1.506	1.004
1.004	6.526
5.522	3.012
0.502	1.004
0.502	0.502
0.502	1.506
2.51	1.004
0.502	0.502
3.012	0.502
0.502	0.502
0.502	6.526
0.502	0.502
3.012	0.502
0.502	110.942
0.502	0.502
3.012	19.076
1.506	0.502
2.008	0.502
0.502	0.502
2.51	17.068
0.502	0.502
4.016	0.502
1.004	0.502
0.502	1.004
1.004	4.518
4.518	1.004
0.502	1.004
0.502	0.502
1.506	0.502
0.502	0.502
0.502	4.518
1.004	0.502
0.502	0.502
0.502	8.032
2.008	1.004
0.502	2.008
1.506	0.502
0.502	11.546
0.502	1.004
2.008	1.004
1.004	0.502
0.502	0.502
0.502	1.506
0.502	0.502
0.502	1.506
0.502	0.502
1.004	0.502
3.514	1.506
0.502	4.016
0.502	0.502
0.502	0.502
1.506	0.502
0.502	0.502
2.51	1.004
0.502	2.51
1.506	0.502
0.502	1.004
0.502	1.004
0.502	0.502
0.502	10.04
0.502	0.502
1.506	0.502
4.518	0.502
1.506	0.502
2.008	0.502
1.004	0.502
0.502	1.004
0.502	1.004
1.506	0.502
1.004	0.502
2.008	17.57
0.502	0.502
0.502	1.004
0.502	6.526
0.502	0.502
0.502	0.502
2.008	0.502
0.502	0.502
1.004	1.004
0.502	1.506
1.004	1.506
0.502	0.502
0.502	0.502
1.004	0.502
3.514	1.004
0.502	0.502
0.502	0.502
0.502	0.502
0.502	9.538
0.502	0.502
0.502	0.502
0.502	0.502
1.004	0.502
0.502	0.502
1.506	0.502
0.502	0.502
2.008	0.502
0.502	0.502
0.502	0.502
1.004	3.012
1.004	1.506
3.012	1.506
0.502	0.502
0.502	0.502
0.502	0.502
4.016	1.004
0.502	3.012
0.502	0.502
0.502	0.502
0.502	54.718
0.502	13.554
0.502	0.502
2.51	7.028
0.502	0.502
8.534	11.044
0.502	0.502
0.502	1.004
1.004	3.012
0.502	4.016
0.502	1.004
1.004	1.004
0.502	24.598
0.502	0.502
0.502	0.502
1.004	0.502
4.518	0.502
0.502	12.048
2.008	1.506
0.502	0.502
1.004	0.502
0.502	2.008
1.506	0.502
0.502	0.502
0.502	1.004
2.008	0.502
0.502	0.502
0.502	8.534
0.502	0.502
0.502	0.502
0.502	0.502
1.004	0.502
0.502	1.004
0.502	0.502
1.506	0.502
0.502	0.502
2.51	0.502
2.51	0.502
0.502	3.514
1.004	0.502
0.502	19.578
6.024	5.02
0.502	2.008
0.502	0.502
1.004	0.502
0.502	0.502
1.004	1.004
0.502	1.004
0.502	0.502
1.004	0.502
1.004	2.51
1.506	0.502
1.506	1.506
1.004	0.502
0.502	0.502
0.502	0.502
1.004	1.004
1.506	3.012
0.502	0.502
0.502	0.502
1.004	4.518
0.502	1.004
0.502	0.502
1.004	0.502
1.004	0.502
1.004	0.502
1.004	0.502
1.004	2.51
0.502	0.502
0.502	0.502
2.008	1.004
1.004	1.004
0.502	0.502
1.004	0.502
1.004	1.004
4.016	0.502
1.506	4.016
3.012	0.502
0.502	0.502
1.004	1.506
0.502	1.004
0.502	0.502
1.004	0.502
0.502	1.506
0.502	1.004
0.502	0.502
1.506	0.502
1.004	0.502
1.004	46.686
0.502	0.502
0.502	1.004
1.506	1.506
1.506	0.502
0.502	0.502
0.502	1.004
0.502	1.004
0.502	0.502
1.004	0.502
0.502	1.004
0.502	1.506
2.51	0.502
0.502	0.502
0.502	0.502
5.02	0.502
0.502	1.004
0.502	0.502
0.502	0.502
6.526	0.502
0.502	0.502
0.502	0.502
1.004	6.526
1.004	0.502
0.502	0.502
0.502	1.506
0.502	0.502
0.502	0.502
0.502	0.502
0.502	5.522
0.502	0.502
0.502	2.008
1.004	0.502
0.502	0.502
1.506	0.502
0.502	0.502
0.502	0.502
0.502	0.502
0.502	0.502
1.506	0.502
1.004	1.004
0.502	1.506
1.506	0.502
0.502	4.016
0.502	1.004
0.502	0.502
0.502	1.004
7.53	0.502
0.502	2.008
0.502	1.506
1.506	0.502
0.502	1.004
0.502	0.502
0.502	0.502
0.502	0.502
0.502	0.502
0.502	1.004
0.502	2.008
2.51	1.004
0.502	0.502
0.502	2.008
1.004	0.502
0.502	0.502
0.502	0.502
0.502	0.502
0.502	0.502
2.008	0.502
1.506	0.502
0.502	0.502
1.506	1.004
0.502	0.502
0.502	3.012
0.502	1.506
7.53	0.502
1.004	0.502
0.502	3.012
0.502	0.502
1.506	0.502
0.502	0.502
0.502	0.502
2.51	1.506
0.502	2.008
87.348	0.502
1.506	1.004
0.502	0.502
1.004	1.506
0.502	0.502
1.506	0.502
0.502	0.502
0.502	5.02
0.502	0.502
1.004	0.502
0.502	0.502
0.502	12.55
1.004	0.502
0.502	0.502
2.008	4.016
0.502	2.51
1.506	0.502
0.502	0.502
0.502	1.004
0.502	0.502
1.004	0.502
0.502	1.506
3.514	3.514
0.502	0.502
0.502	0.502
0.502	0.502
0.502	0.502
1.506	0.502
0.502	0.502
1.506	0.502
0.502	0.502
1.506	3.514
0.502	0.502
0.502	0.502
2.008	30.12
4.016	2.008
0.502	4.016
0.502	0.502
0.502	0.502
2.008	1.004
0.502	0.502
0.502	4.016
3.012	1.506
0.502	0.502
5.522	0.502
0.502	0.502
0.502	0.502
0.502	0.502
0.502	19.578
1.004	3.012
1.004	0.502
0.502	1.004
0.502	0.502
1.506	2.51
0.502	3.012
0.502	17.068
0.502	0.502
0.502	0.502
0.502	0.502
1.506	1.506
1.506	0.502
1.004	0.502
0.502	0.502
1.506	13.052
1.506	1.004
0.502	1.004
0.502	2.008
1.004	0.502
1.004	0.502
1.506	0.502
0.502	7.028
1.004	0.502
1.004	1.004
0.502	0.502
2.51	0.502
0.502	1.004
0.502	1.506
0.502	0.502
0.502	0.502
0.502	0.502
0.502	1.004
0.502	45.18
1.506	1.004
0.502	1.004
0.502	58.734
0.502	2.008
2.008	6.024
0.502	1.004
0.502	1.004
0.502	11.546
0.502	1.004
0.502	1.004
0.502	2.008
0.502	1.506
1.506	0.502
0.502	1.004
1.004	0.502
2.008	1.004
2.51	0.502
1.004	3.012
1.506	0.502
4.518	1.004
8.032	0.502
1.506	2.51
0.502	48.694
1.004	0.502
2.008	0.502
0.502	0.502
0.502	7.028
0.502	0.502
2.008	0.502
1.004	0.502
0.502	0.502
0.502	2.51
0.502	3.514
27.108	1.506
0.502	0.502
1.506	6.024
1.004	2.51
0.502	6.526
1.506	1.004
0.502	0.502
0.502	1.004
2.008	5.02
0.502	2.51
2.51	2.008
2.008	1.004
0.502	0.502
1.004	11.546
3.012	0.502
0.502	1.506
5.02	2.008
0.502	0.502
0.502	0.502
1.004	2.51
0.502	2.008
0.502	2.51
2.008	0.502
1.004	4.016
0.502	0.502
0.502	3.514
0.502	1.506
1.004	0.502
2.008	0.502
	2.51
	0.502
	0.502
	2.008
	1.506
	0.502
	4.518
	0.502
	1.506
	0.502
	0.502
	2.008
	2.51
	0.502
	0.502
	0.502
	0.502
	0.502
	0.502
	4.016
	0.502
	0.502
	0.502
	0.502
	3.514
	0.502
	0.502
	1.506
	1.506
	0.502
	1.004
	1.506
	2.51
	6.024
	1.004
	0.502
	33.634
	0.502
	0.502
	0.502
	1.506
	2.008
	0.502
	0.502
	0.502
	0.502
	0.502
	1.004
	0.502
	7.028
	0.502
	0.502
	3.514
	0.502
	0.502
	0.502
	0.502
	0.502
	1.506
	0.502
	0.502
	0.502
	0.502
	0.502
	6.526
	0.502
	4.016
	0.502
	1.004
	1.004
	0.502
	7.53
	4.518
	0.502
	0.502
	0.502
	1.004
	0.502
	13.554
	0.502
	2.008
	0.502
	2.51
	1.004
	0.502
	18.574
	1.506
	0.502
	1.506
	0.502
	0.502
	1.506
	3.514
	0.502
	1.004
	3.514
	15.562
	1.004
	1.004
	1.004
	2.008
	0.502
	0.502
	0.502
	0.502
	0.502
	1.004
	0.502
	2.51
	0.502
	1.506
	0.502
	0.502
	15.06
	2.51
	0.502
	0.502
	1.004
	0.502
	0.502
	0.502
	1.004
	3.012
	0.502
	0.502
	0.502
	33.634
	3.514
	1.004
	1.506
	1.004
	2.008
	2.51
	1.506
	0.502
	5.522
	0.502
	2.008
	0.502
	1.004
	2.008
	9.538
	3.514
	2.51
	1.506
	1.004
	1.004
	0.502
	1.004
	1.004
	1.004
	0.502
	0.502
	2.008
	12.048
	0.502
	1.004
	0.502
	0.502
	2.51
	1.506
	1.004
	0.502
	0.502
	0.502
	0.502
	0.502
	0.502
	0.502
	1.004
	5.522
	0.502
	0.502
	1.506
	1.004
	0.502
	0.502
	0.502
	1.004
	0.502
	2.008
	0.502
	15.06
	4.016
	1.004
	19.076
	0.502
	1.004
	14.056
	3.012
	0.502
	1.506
	0.502
	0.502
	1.004
	7.028
	1.506
	20.08
	2.008
	1.004
	13.554
	0.502
	0.502
	0.502
	1.004
	0.502
	7.028
	2.008
	0.502
	4.016
	1.004
	5.02
	3.514
	2.008
	1.004
	3.012
	5.522
	4.016
	0.502
	7.028
	1.004
	0.502
	44.678
	1.004
	0.502
	0.502
	0.502
	0.502
	0.502
	0.502
	2.51
	1.004
	0.502
	6.526
	1.506
	6.526
	0.502
	6.526
	76.806
	0.502
	1.506
	0.502
	2.51
	0.502
	0.502
	0.502
	0.502
	0.502
	5.02
	1.004
	1.004
	18.574
	1.004
	0.502
	36.144
	5.02
	1.004
	0.502
	2.008
	1.004
	2.008
	2.008
	0.502
	0.502
	0.502
	0.502
	3.012
	3.514
	0.502
	1.506
	1.004
	0.502
	1.506
	4.016
	1.506
	1.506
	3.514
	3.514
	1.506
	0.502
	0.502
	0.502
	2.51
	7.028
	20.08
	0.502
	0.502
	0.502
	1.506
	2.008
	1.506
	1.004
	0.502
	2.51
	0.502
	1.506
	1.004
	0.502
	7.028
	2.51
	0.502
	2.008
	0.502
	0.502
	8.032
	1.004
	0.502
	0.502
	0.502
	1.506
	0.502
	2.008
	0.502
	40.16
	3.012
	1.506
	0.502
	1.004
	9.036
	0.502
	1.004
	0.502
	0.502
	4.016
	0.502
	2.51
	0.502
	1.004
	0.502
	0.502
	2.008
	0.502
	1.004
	1.004
	1.004
	0.502
	0.502
	0.502
	1.004
	1.004
	1.506
	3.514
	1.506
	2.51
	5.02
	2.51
	1.004
	2.51
	0.502
	3.514
	0.502
	2.008
	1.506
	0.502
	0.502
	2.51
	0.502
	3.012
	1.004
	1.506
	11.546
	2.008
	0.502
	2.51
	0.502
	2.008
	0.502
	1.004
	0.502
	6.526
	5.02
	0.502
	1.004
	5.02
	0.502
	0.502
	0.502
	1.004
	0.502
	0.502
	0.502
	1.506
	1.004
	5.02
	1.506
	0.502
	0.502
	2.008
	0.502
	0.502
	1.506
	2.51
	0.502
	0.502
	1.004
	18.574
	0.502
	3.514
	0.502
	1.004
	0.502
	0.502
	0.502
	0.502
	7.028
	0.502
	1.506
	0.502
	5.522
	0.502
	0.502
	0.502
	3.514
	53.212
	0.502
	0.502
	10.04
	15.06
	0.502
	1.004
	0.502
	1.004
	0.502
	0.502
	0.502
	2.008
	1.004
	0.502
	1.004
	3.012
	0.502
	0.502
	1.506
	5.02
	0.502
	5.02
	0.502
	1.004
	0.502
	2.51
	3.012
	3.012
	0.502
	0.502
	0.502
	3.514
	4.518
	3.012
	0.502
	1.004
	36.144
	3.012
	0.502
	50.2
	0.502
	0.502
	0.502
	0.502
	0.502
	0.502
	1.004
	1.004
	1.004
	0.502
	0.502
	0.502
	0.502
	19.578
	0.502
	0.502
	0.502
	0.502
	0.502
	2.51
	0.502
	1.004
	0.502
	0.502
	1.506
	0.502
	3.514
	1.004
	0.502
	2.008
	0.502
	10.542
	0.502
	55.722
	1.004
	0.502
	19.076
	7.53
	0.502
	1.004
	0.502
	4.016
	0.502
	58.232
	0.502
	0.502
	1.004
	0.502
	2.008
	1.004
	2.008
	1.004
	0.502
	3.012
	1.506
	0.502
	4.016
	0.502
	0.502
	1.004
	0.502
	1.004
	1.506
	1.004
	1.004
	6.526
	15.06
	0.502
	0.502
	1.004
	0.502
	0.502
	0.502
	0.502
	0.502
	1.004
	1.506
	0.502
	1.004
	2.008
	1.506
	2.008
	0.502
	1.506
	2.008
	9.036
	0.502
	1.004
	2.008
	0.502
	4.016

## Sheet: Fig. S6
Fig. S6 A		Fig. S6 B		Fig. S6 C		Fig. S6 D
LogD (alu TALE heterochromatin)	LogD (alu Cas9 heterochromatin)	LogD (centromere TALE heterochromatin)	LogD (centromere Cas9 heterochromatin)	Jumping Angle (alu TALE heterochromatin)	Jumping Angle (alu Cas9 heterochromatin)	Jumping Angle (centromere TALE heterochromatin)	Jumping Angle (centromere Cas9 heterochromatin)
-0.311507	-0.0554332	-1.08253	-1.79388	234.091	179.241	274.954	217.875
0.389736	-1.44991	-0.827742	-0.962957	272.398	305.889	225.047	167.264
-0.180222	-1.83863	-0.0662919	-0.37564	269.878	57.5977	327.918	277.633
-0.631805	-0.805543	-0.935225	-0.909446	282.455	217.785	334.093	267.551
-0.0108081	-0.381281	-0.168853	-0.185059	243.989	130.186	137.072	316.952
0.192737	-0.863388	-0.958742	-0.34194	319.399	169.144	96.429	145.363
0.387206	-0.844388	-1.37267	-0.458452	183.824	144.041	218.172	133.509
-0.153811	-0.47288	-0.608624	-0.600917	35.8627	173.173	12.983	111.216
0.4314	-0.736943	-0.73403	-0.882115	264.782	235.574	179.622	203.31
-0.289152	-0.621974	0.27383	-0.291221	184.26	189.349	315.426	251.391
-0.630131	-1.41288	-1.47085	-1.04238	209.149	155.583	141.516	242.917
-0.167607	-0.444452	-0.814278	-0.0977202	250.234	181.397	68.1558	62.3771
-0.658655	-0.496024	-0.899649	-0.872086	103.212	118.415	247.868	77.3629
-0.740752	-0.36826	-0.700168	-0.0628926	164.042	332.349	16.1722	110.845
-0.113022	-0.346725	-0.475958	-0.204338	221.929	134.828	131.878	2.63243
-0.821732	-0.16372	-1.00444	-0.194862	190.257	50.4672	89.2591	153.435
-1.44315	-0.729685	-1.37887	-0.779624	21.1983	161.582	217.81	64.44
0.269137	-0.772376	-0.364833	-1.31385	167.171	95.5851	290.268	32.2213
-0.296286	-0.279795	-0.22509	-0.867988	58.7998	203.811	230.598	112.454
-1.40957	-1.75612	-1.22048	-0.232676	308.86	77.1712	347.614	141.27
-1.00262	-0.796775	-1.24404	-0.886702	155.556	299.445	194.51	143.903
-1.32549	-0.403238	-0.92906	-0.540608	213.144	330.601	279.368	177.152
0.237908	-1.40309	-1.23705	-0.693039	75.8282	191.787	131.887	69.9299
-1.11744	-0.538288	-1.34538	-0.386032	345.51	8.41246	55.9609	114.917
-0.00997917	-1.79189	-1.39018	-0.0193057	305.043	15.7808	200.356	57.1329
-0.45385	-1.21338	-1.27481	0.176275	277.666	152.745	221.352	187.239
-0.0680974	-0.108425	-1.39791	-0.774882	2.44889	325.014	154.916	316.253
-1.91307	-1.44185	-1.58927	0.0903769	223.571	75.2361	110.609	96.0591
-1.15497	0.1379	-0.650013	-1.14214	24.9439	169.425	151.543	206.844
0.227922	-0.152982	-1.02906	-1.02535	66.2963	357.58	161.884	246.514
-0.260844	-0.407284	-0.600662	-1.67218	179.248	158.199	257.152	246.801
-0.203796	-1.05557	-0.578859	0.0401893	219.915	112.756	294.358	132.672
-0.0872286	-1.45312	-0.705297	-0.339318	265.93	125.574	203.547	190.965
-0.817022	-0.439788	-0.587431	0.536593	76.4474	147.285	39.2468	320.6
-1.25322	-1.19847	-0.576936	-0.288145	221.262	227.258	276.92	219.509
-0.712402	-1.25526	-0.695372	-0.340022	6.59911	81.438	103.416	241.717
-1.2465	-0.353697	-0.32954	-1.35175	19.4364	90.6419	153.707	165.847
-0.745153	-1.8084	-0.265464	-0.049835	329.242	108.775	136.246	133.152
-0.0641722	-1.34058	-0.788267	0.189962	193.966	85.8768	158.419	77.1712
-0.0583248	-0.347868	0.290143	-1.08863	68.5905	205.713	238.966	157.253
-0.091384	-1.21576	0.3115	-0.121294	114.171	225.143	264.207	154.113
-0.974508	-0.82824	0.489414	-0.0941944	98.3394	85.3861	168.69	7.00127
-0.279869	-0.705271	0.573018	-0.105668	144.18	117.214	133.328	155.925
0.380448	-1.63913	-0.230161	-0.622263	91.8045	101.637	183.963	1.53244
-0.0426975	-0.561138	0.528753	-0.0883021	25.3783	199.393	177.709	197.187
-0.458477	-0.398156	0.13936	0.412523	182.726	247.153	153.805	353.305
0.0120579	-1.13842	-1.56301	0.297798	32.6806	266.927	6.06951	285.34
-0.63824	-0.615507	-0.655161	-0.991448	228.347	234.095	156.952	197.144
-1.12837	-0.788267	0.357221	0.561371	246.288	201.503	27.6468	195.687
-0.24573	-0.359711	-0.66329	-0.158804	281.241	153.459	155.587	200.069
-0.85855	-1.28262	0.162164	0.013775	338.18	266.375	153.302	164.176
-0.1763	-1.32476	-0.662813	-0.630257	226.588	86.282	189.583	182.846
-0.376619	-1.11839	0.380783	-0.0783092	90.143	196.442	169.37	223.668
0.537788	-0.18665	0.103609	-0.249886	166.841	244.937	7.82075	245.113
-0.12022	-0.350035	-0.753032	-0.244886	267.919	135	172.006	206.84
-1.38589	-0.432386	-0.222318	-0.11633	203.262	147.109	61.759	229.673
-0.909413	-1.02556	-0.0797165	0.0203365	274.665	224.201	245.298	133.986
-0.69759	-0.409436	-1.43622	-0.0653524	321.87	202.936	295.346	186.412
-0.104738	-1.65112	-1.28107	-0.285444	341.436	169.982	67.1219	120.089
-0.242638	-0.368614	-0.362817	-0.0424598	26.0214	169.679	213.204	165.736
-0.93114	-0.796358	0.523333	-1.60822	273.629	170.392	242.702	161.983
-1.58385	-0.11765	-0.939231	-0.572928	55.624	84.8918	213.192	122.236
-0.948015	-0.363546	-0.91257	-0.0314255	31.9321	143.396	304.066	205.377
0.0676456	-1.07186	-0.467868	0.0518013	231.479	30.1536	203.029	194.367
-0.829588	-0.5869	-1.80935	-0.33921	114.408	211.487	83.5757	162.061
-0.713921	-0.295358	-1.4885	-1.53599	300.261	236.31	244.569	75.646
-1.71506	-0.884957	-0.131783	-0.169321	74.8818	166.866	335.234	113.686
0.0556215	-0.97488	-0.535915	-0.0855694	217.867	208.595	27.1802	196.677
-0.945222	-0.155485	-0.522147	-0.548688	204.444	144.162	228.391	192.279
-1.21959	-0.211711	-0.274723	-0.14803	164.476	214.413	34.1719	17.5256
0.282274	-0.578143	-1.26351	-0.622874	350.027	219.936	165.86	89.7092
0.237135	-0.474846	0.181161	-0.653114	146.148	261.027	213.711	156.588
-1.54394	-0.183525	0.0685906	0.0229015	231.218	1.4688	142.268	28.2298
0.0163875	-1.90527	-0.868871	0.170721	17.901	82.191	199.485	169.747
-0.640024	-0.54095	-0.297403	-0.894045	216.667	213.64	178.416	182.231
0.356447	-0.897597	-0.164128	-0.0909812	131.613	195.519	182.384	214.458
0.339031	-0.528779	-0.30146	-0.62469	224.423	130.841	6.53872	20.527
-0.438512	-0.807913	0.644661	-0.189246	204.881	106.348	170.395	206.294
0.00971641	-0.706998	-0.197055	-0.349218	141.34	330.917	41.9872	103.297
-1.01998	-0.291937	0.257271	-0.142925	86.1859	167.661	54.0218	42.1292
-0.534786	-0.618513	0.318895	-1.13847	204.786	99.8187	164.157	150.255
-1.42973	-0.871425	-0.318759	-0.199857	65.2249	45.5578	96.8208	28.7192
-0.407095	-0.45577	0.130798	-0.0458288	103.157	142.797	251.338	143.446
-0.768435	-0.634931	-0.527659	-0.270222	84.617	193.241	286.308	337.812
-0.801443	-0.554396	-0.337682	0.298291	49.2849	132.917	215.91	81.1153
-1.13324	-0.369263	-0.518277	-0.315418	348.099	167.151	312.498	202.429
-0.938423	-0.299414	-2.39487	0.0732572	143.025	329.931	101.592	282.113
-1.97089	-0.806717	-0.911515	-0.910376	328.338	212.005	233.331	56.5547
-0.819034	-0.480742	0.416927	0.02677	246.558	207.926	182.979	149.041
-1.12556	-1.3771	0.415473	-0.395774	158.259	138.504	336.501	91.3111
-0.509467	-0.661081	-0.561098	0.120894	305.323	217.875	222.546	254.815
-0.15498	-0.866897	-0.012979	0.243761	226.171	172.358	172.635	66.3636
-1.98735	-1.16916	0.00890166	-0.434944	195.956	126.794	182.694	162.043
-0.820403	-0.854225	-0.558939	-0.0124494	238.903	231.659	189.987	175.876
0.270584	-0.533945	-0.186916	-0.163771	42.0177	10.8735	80.7046	275.333
-1.36516	-0.666759	0.220583	-0.521358	189.213	183.996	79.7778	236.434
-1.05993	-0.678164	0.13275	0.17411	309.638	134.02	238.113	248.839
-1.26397	-1.63627	0.0509689	0.157141	154.91	176.935	328.058	216.416
-2.28457	-0.910215	-0.291695	-0.106923	129.292	109.373	276.739	282.095
-0.303395	-0.65229	0.404884	-0.13568	45.7662	212.663	106.535	159.416
-0.514997	-0.554608	0.400699	-0.34025	17.3016	185.363	164.759	81.1884
-0.89449	-1.35164	0.235028	-0.938573	89.1214	108.649	225.468	205.598
-0.175423	0.125123	-0.212116	0.483685	128.137	187.175	214.738	292.424
0.571992	-0.743441	0.292669	-0.185053	46.1707	92.6049	340.346	175.607
-0.573322	0.12622	-0.879714	-0.418803	3.07664	100.429	194.122	307.413
-1.50357	-0.807635	0.137219	0.182915	143.586	125.007	36.3589	89.2784
-0.156512	-1.16185	-0.807572	-0.576013	354.908	320.615	189.23	157.345
-0.735531	-0.545782	-1.11019	-0.470616	212.406	172.479	164.355	306.8
-0.883596	-1.22815	-0.2375	0.0197965	356.202	104.912	244.827	213.392
-0.934013	-1.0285	0.621526	-0.160072	325.923	124.343	220.895	286.238
-1.10237	-1.03477	-0.97565	-0.328221	152.041	87.3205	321.75	238.507
-0.230762	-0.435422	-0.229541	-0.00526304	112.721	126.119	73.0134	299.438
-0.537891	-0.355136	-0.822445	0.582293	105.128	86.6335	186.406	260.894
0.00149365	-0.506838	-2.32123	-0.148434	163.954	49.6395	78.3312	229.112
-1.26363	-0.904408	-2.60404	-0.502589	307.882	320.852	239.25	89.2152
-0.625141	-1.32279	0.56324	-0.280376	172.661	215.044	140.049	79.3783
-0.0713191	-0.525104	0.123258	-1.75979	239.54	173.022	157.927	120.591
-0.321095	-0.314162	0.34686	-0.229089	219.991	166.877	223.73	47.617
-0.62825	-1.41288	-0.0350015	-0.244021	259.732	137.707	17.7158	140.746
-0.336342	-1.50499	-0.212499	-0.0813329	193.077	234.733	211.329	211.399
0.0384711	-1.19374	0.834296	-0.87284	229.558	228.649	33.0558	226.027
-0.550031	-1.1486	0.186863	-0.538545	187.284	291.264	268.103	230.799
-0.784314	-0.648872	0.688408	-1.07846	120.174	153.314	172.986	148.469
-0.00344782	-0.834769	-0.103388	-0.273838	168.676	173.83	325.522	165.62
0.561576	-0.441728	0.373186	-0.903999	70.7337	161.565	99.1556	34.9562
0.0294514	-0.960811	0.638359	0.198453	157.447	61.0631	156.348	316.625
0.033212	-1.03317	0.165307	-0.0961806	164.492	102.481	180.586	205.456
-2.03923	-1.35498	-0.478502	-0.438194	244.706	152.87	165.15	116.356
-0.9175	-1.39519	-0.239877	0.263421	173.235	183.239	99.7133	169.144
-1.4223	-1.7339	-0.230824	-0.3652	226.381	227.997	141.468	53.1301
-0.554885	-0.938402	-0.854038	-0.171552	118.496	332.909	164.526	320.44
-0.233716	-1.69114	-0.484743	0.0376008	240.124	306.656	91.059	186.135
-0.723303	-0.230451	0.185867	-0.758978	84.6378	164.314	171.629	36.7913
-0.354232	-0.261485	-0.516348	-0.046058	102.858	154.013	93.8785	130.592
-0.111387	-0.209651	0.381521	0.0506741	82.3116	138.754	44.9201	70.7441
-0.115737	-1.13664	0.409985	0.0131043	158.595	91.2625	124.971	175.281
-1.93021	-0.728898	0.447344	-0.243442	65.5102	126.656	50.5678	299.781
-0.626767	-1.13024	-0.434808	0.286875	141.911	7.12502	291.451	104.595
0.138091	-0.37331	-0.636046	-0.299768	133.128	256.969	75.5102	143.049
-2.2761	-2.22848	-0.178911	0.639958	217.235	114.993	128.718	135.238
0.15491	-0.732264	-0.89279	-0.545467	320.469	166.292	165.5	20.4904
-1.61003	-0.941669	0.157361	-0.314462	111.588	208.973	271.343	190.535
-0.0181848	-1.47075	0.0111858	0.118515	205.872	217.104	241.03	16.7942
-2.02341	-0.635705	0.209234	0.220765	347.128	174.563	214.553	224.96
-0.757583	-0.952415	0.423477	0.437259	195.274	271.022	329.779	268.932
-2.3512	-1.81835	0.236883	-0.218249	274.291	219.93	131.096	268.54
-1.02546	-1.32113	-0.882691	-0.455238	223.095	209.249	316.614	325.26
-0.559431	-0.772902	0.115757	0.168487	27.7314	252.181	177.089	139.116
-1.81158	-1.21207	0.429473	-0.702041	227.492	237.731	18.166	101.699
-0.155883	-0.931443	-0.372532	0.202147	260.346	129.274	42.2737	127.391
-1.78603	-1.1252	-0.380824	-0.444095	202.686	167.752	222.109	148.463
0.131081	-0.760061	-0.0584603	-0.483435	203.282	247.744	118.237	140.73
-1.16345	-1.30073	-2.14756	-0.0711575	100.391	197.951	346.399	149.54
-1.66825	-0.22737	0.0489712	-0.434313	49.9342	277.926	251.194	185.974
-0.755189	-1.26192	0.0652953	-0.0539164	209.076	181.005	310.474	221.434
-0.0290934	-0.690512	0.313533	-0.311315	220.486	84.1156	320.325	197.248
-0.0796916	-1.65423	-0.179649	-0.68272	167.878	72.4991	40.3798	159.074
-1.10125	-1.11191	-0.582453	-0.595091	84.5346	164.912	75.296	180.554
-1.79373	-1.43394	0.196964	-0.490378	318.553	223.05	6.19351	104.196
-1.53107	-0.902597	-0.246942	-0.172416	191.411	198.944	155.761	82.6096
-1.95503	-0.805206	-0.435957	-0.440202	53.9766	314.312	326.033	107.521
-1.26889	-2.10281	-0.0050383	0.101751	258.891	178.091	172.569	206.099
-0.709624	-1.04243	0.578809	-0.235997	309.338	183.141	112.249	233.057
-2.33276	-1.80116	-0.422352	-0.248572	306.741	190.202	181.758	40.1627
0.336666	-1.19567	0.283607	0.596912	264.737	167.744	329.411	119.23
-1.94848	-1.05661	-0.0488116	-0.42712	283.711	305.124	299.103	310.365
-1.71763	-1.71583	0.192528	0.280553	39.6697	200.874	120.61	199.014
-1.21863	-1.28428	-1.52132	0.862538	116.916	182.549	211.077	236.497
-1.97127	-2.06596	-1.11958	-0.521979	39.2557	207.133	287.646	299.438
-0.693274	-1.30709	0.188497	0.255322	238.88	203.664	215.637	229.025
-2.12747	-0.532619	0.119491	-1.27937	267.955	90.5048	5.32574	213.598
-0.203994	-1.04979	-0.230799	-0.00123353	230.234	178.762	67.8844	144.614
-0.215063	-1.03445	0.744396	-0.315093	305.983	142.558	152.48	128.218
-3.56427	-0.971709	0.376021	-0.73844	155.832	252.191	42.8681	48.9714
0.603361	-0.694197	-0.567328	-0.274351	20.556	148.693	211.058	162.475
-0.553963	-0.708349	0.160812	-0.220585	176.97	94.5748	289.064	351.84
-1.80565	-1.01112	0.543714	-1.2726	160.088	43.8774	261.519	154.654
-2.0735	-1.32383	0.47022	-0.603197	278.968	168.337	110.746	187.516
-2.24834	-0.500836	-0.191099	-0.326917	293.674	181.781	12.2648	185.351
-1.86185	-0.719148	0.241161	-0.428291	254.214	118.814	127.748	149.468
-0.87704	-0.0646989	-0.533874	-0.363273	189.974	153.285	193.422	201.836
-1.48479	-0.897227	-0.0789612	-0.632094	161.896	107.958	304.33	192.911
-1.42818	-1.74199	0.246314	-0.110845	169.344	211.09	35.7141	177.68
-0.744919	-0.796613	-0.590317	-0.947971	186.469	294.417	277.861	173.747
-1.50753	-0.0712528	0.308518	-0.794884	154.605	183.234	100.049	186.499
0.0323119	-0.360756	0.458501	0.170981	42.5482	98.0842	219.23	175.215
-0.193902	-1.40112	-1.67218	0.191849	115.494	100.393	267.146	24.1116
-1.33064	-1.72086	0.447703	-0.784059	176.934	145.218	243.8	170.516
-0.435939	-1.07552	-0.0473947	-1.27192	148.648	56.811	37.7757	170.655
-2.51608	-0.668695	-0.107994	-0.49272	36.833	179.088	279.072	29.8242
-0.379296	0.387458	-0.860488	-0.0628413	176.288	325.132	219.786	181.818
-1.67643	-0.253074	0.39791	-0.00639345	27.1071	244.562	23.9225	338.759
-1.24706	-0.358916	-0.0600428	0.0195831	250.168	190.991	191.915	155.958
-1.88454	-0.478327	0.340429	-0.282199	242.241	323.336	277.001	199.124
-1.42295	-0.120357	0.424154	0.505403	160.817	240.756	1.21744	205.052
-2.07849	-0.939817	0.443333	-1.06518	139.668	197.792	228.853	230.179
-1.18945	0.216186	0.141959	-0.707572	170.52	171.268	64.829	148.888
-0.892983	-0.909614	-1.36993	-0.525784	170.405	289.011	78.1834	206.663
-2.10532	-0.324847	-0.294331	0.579368	154.588	318.904	212.498	169.593
-0.139388	-0.924101	0.390542	-0.226257	274.89	269.453	294.68	0.0514787
-1.92678	-1.02972	0.172225	0.473693	286.377	312.109	343.262	168.574
-1.66507	-1.2822	0.667626	-0.170575	141.072	17.6461	297.392	186.149
-1.25351	-1.36527	-0.612145	0.787485	168.711	301.597	300.609	248.952
-2.38219	-1.00917	-0.459102	-0.132814	192.167	207.726	268.6	261.416
-0.186899	-0.328996	-0.672804	-0.594914	217.042	41.5054	310.036	127.304
-1.70795	-0.33893	0.00989011	-0.840337	262.548	98.112	108.689	175.208
-1.91307	0.0855987	0.341291	0.161909	205.488	149.87	126.894	200.618
-1.97525	-0.603464	-1.80022	-0.17387	62.8657	205.871	106.446	16.049
-1.86044	-0.683256	-0.198125	-1.03813	106.585	254.775	282.856	195.573
-1.82151	-0.811434	0.10662	-1.1929	21.1027	167.409	195.311	187.949
0.218216	-1.04775	-1.33276	-0.689379	209.203	160.183	49.9103	152.958
-1.06045	-0.773664	-0.636377	0.151533	226.365	202.209	157.117	28.1835
-2.6868	-0.636056	0.114819	-0.25935	250.346	192.663	285.378	189.093
-1.35733	-1.10384	0.257535	-1.11133	167.853	119.346	43.5202	120.329
-1.55634	-0.243528	0.0597118	-0.297157	286.692	188.616	76.1324	78.0644
0.216873	-1.0254	-0.352684	-0.611842	158.839	78.6901	343.58	90.6401
-1.53303	-0.924785	-0.640812	-0.228588	43.6457	99.0193	323.699	145.305
-1.21963	-1.08982	-0.872619	-0.876167	112.689	42.0962	359.2	205.074
-1.30829	-1.16404	-0.758516	-0.574692	176.726	309.171	217.944	210.337
-2.53163	-0.92168	0.136807	-0.448855	162.255	157.333	265.426	144.291
-0.903222	-1.06461	-1.26261	-1.09889	316.475	285.255	38.6034	232.908
-1.14101	0.0427395	0.535069	-1.41428	357.199	140.136	61.1964	195.945
-1.92092	-1.11035	-0.601794	0.133498	23.2251	231.958	44.1826	341.565
-1.19273	-1.26026	-0.243728	-1.00431	227.121	192.051	35.8826	174.734
-1.15823	-1.76264	-0.378545	-0.193828	181.678	170.298	189.447	199.654
-0.471835	-0.889563	-0.47472	-0.280607	107.569	15.0319	43.2355	282.893
-1.6909	-1.18448	-0.615298	-1.26225	163.048	181.954	1.09521	219.978
-1.36912	-0.0266622	-0.0196531	-0.418725	334.79	276.659	40.4589	36.4273
-1.58031	-1.75875	0.115334	0.0661077	144.611	204.285	298.476	174.132
0.0105938	-0.38047	0.203879	-0.614624	157.823	339.724	77.5559	173.949
-2.32643	-1.00717	0.21532	-0.787555	300.303	215.373	177.745	350.621
-2.88758	-0.613724	0.321086	0.0969021	103.181	8.79741	91.7072	182.94
-1.26442	-0.645739	-0.199556	-0.323939	104.952	250.391	86.2218	191.664
0.163182	-0.44964	-1.01155	0.243193	78.2172	145.812	70.603	176.233
-2.6449	-0.16665	0.144634	-0.408699	283.329	92.2689	101.267	345.439
-1.96297	0.5265	0.10804	-1.25331	189.607	192.808	57.2936	193.808
-0.0152886	-0.42073	-1.28788	-0.270587	259.394	59.8062	31.0883	323.979
-2.37863	-0.778362	-0.301474	-0.152517	115.246	121.15	106.649	151.972
-1.40236	0.239845	0.319087	-0.301587	257.719	179.407	7.97677	47.8219
-0.922655	0.376817	-0.546473	0.122171	39.4725	202.553	123.901	126.04
-1.7654	0.00703795	0.74952	0.198745	188.956	85.2622	182.88	107.246
-1.93789	-0.0278761	0.313336	-0.641265	262.89	118.175	252.743	131.682
-2.40919	0.760248	-0.126442	-0.118927	316.514	73.3631	350.607	147.312
-1.72867	-0.0100549	-0.114289	-0.0457794	240.465	228.413	186.16	133.241
-1.77237	-0.595011	0.0444299	-0.50183	279.541	185.378	232.938	123.366
-0.395546	0.358448	0.582674	-0.31238	175.225	124.475	68.0983	162.429
-1.58712	-2.34242	0.542397	0.36786	39.1507	347.282	88.8978	255.566
-1.64065	-1.49276	-0.361435	0.00928668	357.943	128.498	132.884	188.376
-1.41103	-1.71531	0.157237	0.097277	310.434	198.893	192.586	155.694
-1.56251	-1.4314	-0.133238	-0.114189	185.852	196.93	8.00408	258.192
-1.39425	0.131702	0.0569474	-0.196369	312.596	226.091	340.621	194.018
-1.32198	-1.57708	0.380657	-0.726052	163.142	213.082	281.607	159.224
-1.21145	-1.83245	-0.126377	-0.688126	30.0989	349.434	257.644	172.447
-1.95437	-1.56153	0.35344	-0.0230121	149.757	295.165	311.699	192.233
-0.824007	-0.450955	0.270808	0.371859	181.441	230.455	6.93322	200.398
-1.60048	-0.462954	-0.271237	-0.886095	183.43	156.11	308.23	171.58
-1.81255	-1.14659	0.438324	-0.16786	179.489	50.1764	70.3065	205.949
-0.614631	-1.07153	-1.03605	-1.16445	184.148	145.326	209.476	230.46
-1.78824	-1.85279	0.0331685	-0.324711	170.59	48.2898	322.848	182.175
-1.75743	-0.646941	0.0656126	0.169076	347.4	197.251	277.239	138.952
-1.21801	-1.44679	-0.958219	-0.0674327	251.095	238.355	6.08032	325.333
-1.3586	-0.428622	-0.128179	0.0973678	213.024	68.3852	149.612	107.92
-1.77013	-1.43367	-0.728898	-0.330236	225.666	118.89	321.83	110.308
-1.57028	-1.17011	0.230487	0.394842	248.332	121.862	228.106	204.27
-2.0304	-0.967345	0.0459266	-1.00717	187.6	175.022	137.209	170.747
-1.40004	-1.03734	0.465079	0.0398106	186.479	209.388	296.014	153.431
-1.77437	-0.438614	0.316464	-1.06734	336.82	233.017	341.97	150.534
-2.381	-0.533824	0.38567	-0.878463	340.192	255.324	191.373	139.764
0.773391	-0.823896	0.180355	-0.530973	31.5632	245.685	220.127	219.806
-2.02619	-0.875444	0.196349	-1.63549	153.69	282.426	236.31	200.837
-1.1587	-0.483743	-0.623174	-0.0174904	348.8	46.5482	302.452	134.679
-0.880688	-0.480435	-0.54391	-1.01896	41.2686	190.18	303.222	169.721
-1.64032	-1.4861	0.690207	-0.567304	136.79	269.768	149.901	244.525
-1.67614	-0.54601	0.55074	0.349757	175.932	215.807	163.656	321.618
-1.94968	-0.165847	0.204783	-1.29666	177.281	261.581	26.54	196.726
-2.1985	-0.462646	0.461356	-0.124833	342.399	194.936	256.486	10.4284
-2.33489	-0.770758	-1.10613	0.118344	199.68	112.939	191.213	206.466
-1.91755	-1.5061	0.303885	-0.470062	133.423	202.63	28.0421	293.629
-2.29612	-1.00746	-0.132051	-0.148876	229.219	296.521	125.286	245.225
-1.2167	-0.680374	0.371595	-1.2687	242.872	185.399	141.08	208.142
-2.76551	-0.477141	-1.30609	0.24313	239.828	233.162	13.9181	158.199
-1.4742	-0.875963	-1.50774	-0.216169	177.599	148.964	196.644	148.912
-1.66431	-1.02486	-0.715339	-0.176481	135.122	316.498	95.3389	158.962
-2.82854	-0.887864	0.273172	-0.680705	267.409	179.306	48.8429	28.5728
-1.12474	-0.870948	-0.112491	-0.706939	201	55.7738	132.919	215.647
-2.42204	-1.36276	0.578896	-1.37852	137.104	263.186	130.739	141.16
-0.0725946	-0.606159	0.110282	0.11141	51.0052	192.676	144.413	186.946
-0.653946	-1.02392	0.621434	0.594253	147.738	200.893	70.6788	288.114
-1.02238	-0.843173	-0.184415	0.0257188	349.708	191.275	179.737	84.1888
-1.32455	-1.13891	-0.0374764	-1.09932	170.089	104.592	181.226	187.496
-1.93228	-0.739576	0.247382	-0.920942	194.429	171.605	183.325	322.883
-1.31496	-0.0611904	0.0942408	-0.944483	68.8187	65.6035	359.761	25.2282
-1.08421	-0.300458	-0.984869	0.264177	155.788	147.055	250.253	163.775
-2.10587	-0.735766	0.273043	-0.374746	229.269	141.233	220.703	140.223
-2.08235	-0.795315	-0.822212	-0.485186	165.052	287.311	282.997	219.28
-0.231822	-0.47736	0.184656	-0.125634	263.016	93.5404	38.5602	187.804
-0.472912	-0.284866	0.0227427	-0.0669983	164.574	181.738	235.967	57.3798
-1.84964	-1.23969	0.562536	-0.189076	79.3494	145.418	189.96	236.153
-2.21008	-1.3085	0.162228	-0.344326	292.38	191.946	175.568	222.274
-1.80539	-0.566642	-0.564549	0.0546428	252.803	194.633	328.783	27.2553
-1.28067	-0.818557	0.116881	-0.0341198	31.139	324.363	83.0577	129.813
-1.77876	-0.630278	0.27684	-0.589904	170.118	208.322	183.576	143.462
-2.05442	-0.859573	0.239275	-0.954988	104.946	130.439	143.364	195.594
-1.0233	0.216301	-0.0320622	0.292709	116.878	144.9	170.368	57.613
-1.79845	-1.48071	-0.351141	-0.696779	100.426	131.474	118.173	116.726
-1.50507	0.282406	0.146844	-0.782068	151.04	167.005	355.713	63.9418
-2.72832	0.0543693	0.0877814	-0.14187	89.0676	170.521	333.254	123.532
-2.5331	-0.167938	0.20694	0.446208	129.498	191.42	223.798	169.47
-2.26551	-0.255103	0.420016	-0.429791	67.7144	20.4923	38.5773	216.952
-1.96266	-1.25331	0.523661	-0.653855	225	148.091	28.425	240.642
-1.82738	-1.54216	-1.07613	-0.132615	238.465	55.8451	129.695	356.348
0.125947	-0.654181	-0.479792	-0.165615	153.54	147.744	16.4869	168.128
-1.45906	0.19283	-0.357165	-0.195791	17.9027	160.769	155.515	345.332
-1.49418	-1.73712	0.195085	0.57226	148.483	177.753	147.321	241.621
-1.2424	-0.21312	-0.222156	-0.215763	324.2	180.335	208.617	289.143
-1.76619	-0.612646	-0.327867	0.37683	223.733	50.4032	153.056	256.613
-2.4927	-0.835821	0.0374627	-0.0585177	189.762	166.344	56.441	158.408
-1.37357	-1.05462	-0.370845	0.10355	171.449	153.029	257.425	289.102
-2.22432	-0.970002	-0.937982	-0.055659	137.951	279.782	201.329	196.015
-2.85458	-1.33059	-1.00487	-0.618429	146.974	90.4511	212.675	61.3989
-2.52867	-0.785462	-0.601603	-0.47553	278.881	193.404	175.826	258.871
-2.47466	-1.27557	-0.503841	-0.402504	183.814	210.479	229.607	116.667
-1.58465	-0.724004	-0.915127	0.124234	133.605	80.8469	189.556	311.467
-1.4334	-0.784655	-1.29023	-0.296451	213.928	128.402	323.513	296.831
-1.60876	-0.612307	-0.563478	-0.584073	278.653	165.453	206.622	225.982
-2.0931	-0.702837	-0.35191	-2.04194	234.638	205.253	167.632	187.035
-1.80555	-0.530898	-0.408582	0.045273	241.928	300.324	156.62	355.97
-1.95548	-0.640147	-0.369702	-0.137899	285.709	319.635	74.7119	149.823
-0.388882	0.614216	-0.363646	-2.19167	10.8564	90.8598	6.11692	153.097
-1.92412	-0.936362	-0.118674	-0.210708	358.713	136.396	198.607	250.513
-2.02176	-0.60135	-0.499604	-0.109557	162.781	49.4242	74.7006	146.004
-1.62663	-0.470011	-0.612174	-0.708172	85.6323	135.836	123.424	23.5202
-2.09629	-0.781933	-0.532391	-0.470062	153.888	172.981	348.269	171.459
-0.773312	-0.368752	-0.342619	-0.267869	215.661	191.787	193.119	75.6507
-2.47173	0.340868	-0.817389	0.300862	136.761	242.641	210.621	298.54
-2.63485	-0.75438	-0.0393293	-0.66724	174.818	274.652	135.364	190.873
-2.02567	-1.13351	0.169171	-0.0634349	213.206	322.042	41.0353	313.877
-1.82754	-0.733149	0.356217	-0.474455	153.235	195.161	178.854	194.259
-2.66649	-0.336016	0.040275	0.20077	175.593	67.4074	167.374	69.0581
-2.75136	-1.02808	0.126504	-0.61922	312.609	277.501	175.167	31.8274
-1.57778	-0.573868	-0.161051	-0.311302	338.009	153.889	66.7971	228.366
-1.69823	-1.03866	-0.934437	-0.20959	123.35	62.0637	339.044	210.895
-2.04915	-1.32815	-0.122262	-0.822332	100.855	44.1665	100.465	184.399
-2.471	-0.889939	-0.176547	-0.274338	128.884	160.068	139.79	212.905
-1.66005	-1.58238	0.0280256	-0.947862	330.807	285.445	327.024	254.624
-0.683887	-0.840679	0.118742	-0.428529	158.287	101.71	191.658	227.696
-2.88885	-0.858693	0.46029	-0.157589	214.691	157.248	175.981	90.1516
0.059944	-1.06504	-0.79259	0.525586	202.415	41.7684	215.157	115.368
0.552508	-0.32947	0.295368	-0.781441	247.016	320.536	59.8524	133.471
-0.0958256	-0.447664	0.284397	-0.42447	245.97	211.411	181.698	161.565
0.0716477	-0.107418	-0.225334	0.124801	310.601	202.253	104.931	76.9002
-0.0477377	0.270292	0.0713003	0.0277711	124.144	184.72	70.4901	320.293
0.271803	-0.837799	0.0854568	-1.23999	112.38	275.06	290.05	215.24
-0.243008	-0.12387	0.0910087	-0.16251	146.821	320.578	288.131	20.1776
-0.430015	-0.415922	0.343437	-0.38761	102.622	53.1088	220.517	156.535
-1.7667	-1.85036	0.728963	-0.196861	193.431	193.592	265.449	177.152
-0.821726	-0.482887	0.317044	0.107454	205.393	85.4331	302.246	349.972
-0.684805	-0.20039	0.382214	-1.56864	287.759	207.074	231.608	338.928
-1.02959	-0.643105	0.186926	-0.741586	123.99	311.668	328.491	205.9
0.275955	-0.37059	0.118965	-0.128798	18.9022	133.501	238.417	202.154
-2.02488	-0.153426	0.379835	-0.272238	182.683	138.907	56.3954	238.874
-0.0304226	-0.17807	0.342079	0.0840113	148.653	264.2	31.1441	177.879
-0.0477439	-0.643366	0.226424	-0.154383	304.509	136.764	251.829	98.1652
-0.136221	-1.72307	0.272993	-1.66756	254.655	243.579	288.915	83.5608
-0.333437	0.0474917	0.290058	0.0550915	201.073	149.885	330.991	281.705
-0.627928	-0.980931	-0.692601	-0.303433	245.31	78.1049	287.272	284.693
0.830115	-0.681678	0.838917	0.811894	227.53	201.631	213.634	180.092
-0.120797	0.0960002	0.780304	-0.053799	113.49	275.8	34.7881	133.132
0.206304	-0.195954	0.532639	0.128307	125.516	201.401	169.155	40.6574
0.323165	-1.5124	-0.0618045	-0.906539	346.993	46.9055	25.3158	239.623
0.297872	-0.170674	0.618963	0.259476	153.8	289.674	326.892	331.755
-0.101742	-0.315604	-0.0294049	-0.17603	143.746	107.818	45.4341	223.825
-0.426403	-0.368729	-0.0339516	-0.433599	199.813	178.02	323.206	203.522
-0.101326	-0.028972	-0.958652	0.29077	172.602	347.386	168.634	24.649
-0.745633	-0.538599	0.449736	-0.464434	319.868	173.359	17.7447	199.692
-0.13505	-0.134613	-0.98678	-1.4967	170.898	210.09	33.5955	119.456
0.235078	-0.905386	0.680303	-1.10582	17.6209	195.658	35.3503	175.187
-0.20972	-0.853308	-1.4139	0.274626	166.034	286.002	275.934	84.8949
-0.456144	-0.295012	0.349654	0.184592	182.12	178.047	205.389	195.945
-0.807395	0.0630283	0.361459	-0.0879431	306.918	118.891	7.85652	42.5104
0.302547	-1.75499	0.632084	-1.15905	100.334	286.288	201.685	217.185
-0.594953	-0.101424	0.49809	-0.525627	182.643	253.016	51.4369	178.502
-0.6132	-0.163512	0.406455	-1.21402	187.227	179.603	279.728	10.6089
0.464903	-0.421068	0.315763	0.0429065	223.866	314.502	200.528	174.903
-0.319865	-0.744782	-0.737055	-0.73054	81.8699	119.358	355.181	129.737
-0.614333	0.0617665	-0.266868	-0.257679	276.116	91.906	346.257	110.468
0.29516	-0.360043	0.566632	0.0160181	216.244	254.925	103.581	199.625
-1.1381	-0.504162	0.668726	-0.419617	351.939	178.4	239.943	123.42
-0.205951	-0.267067	0.629778	0.117526	330.671	138.549	160.821	131.776
-0.364596	-0.614279	0.0982228	0.129877	122.905	323.79	54.6375	352.133
0.221061	-0.358067	0.234586	0.0204366	73.7398	250.13	109.049	114.272
-0.181107	-0.672362	0.468485	-0.284329	224.871	252.019	219.943	350.083
0.17904	-0.393704	0.450648	0.477504	211.321	123.172	350.407	123.257
0.125718	-0.575415	0.730327	0.415167	106.032	284.055	160.649	202.927
-0.402785	-0.239475	0.626638	-0.223269	266.386	203.522	112.669	189.382
0.310225	-0.801324	0.0254362	-0.122779	207.339	296.552	184.281	312.084
-0.999507	0.251306	0.0669256	-1.01364	57.9311	217.312	303.683	262.776
0.401524	-0.537211	0.382287	-0.222396	137.155	164.01	277.674	254.418
0.145765	-0.593843	-0.409645	-0.740227	349.695	356.439	330.077	155.112
-0.15591	-0.959326	0.835382	-0.021732	144.974	46.0772	26.7876	38.1558
0.395866	-0.238132	-0.202312	-0.181981	160.094	119.784	182.018	163.808
-1.48474	-0.807984	0.159974	-0.146379	212.535	342.699	276.404	24.026
-1.15987	-0.501439	0.581255	0.178948	200.377	4.49626	128.387	240.3
0.831852	-0.603197	0.668254	-0.250167	179.721	107.318	89.4884	155.095
0.243956	-0.279319	-0.819182	-0.255434	161.247	160.99	165.886	14.0362
-1.00005	-0.860014	-0.843676	0.140683	188.73	216.084	200.139	157.834
-1.19313	-0.875432	-1.03799	0.502966	141.91	225.814	28.9839	144.225
-0.710041	-0.0386086	-0.540248	-0.210139	58.1911	83.9061	181.283	185.6
-0.00107572	0.253886	-0.754207	-0.0900309	99.0797	171.749	330.965	170.293
-0.0776462	-1.17451	0.535459	-0.748967	228.002	208.756	221.634	221.866
-1.20038	-0.590163	0.356845	-0.824361	169.632	22.1238	196.691	330.772
-0.0720933	0.0758455	0.243379	-0.104841	124.278	80.5814	314.071	193.414
-0.202631	0.408579	-1.49416	-0.0607308	310.877	202.219	66.1431	175.396
0.168773	-0.459777	0.636357	0.315935	163.117	225.785	146.519	257.471
0.427439	-0.560649	0.384151	-0.902262	271.425	71.7057	213.111	301.788
0.087378	-0.440569	0.738314	0.467909	174.245	52.9039	314.399	236.021
-0.255802	-0.321533	-0.368925	-0.0305841	190.305	144.321	104.529	117.248
-0.613834	-0.255023	-1.13963	0.379721	231.76	181.73	74.0641	264.746
0.321199	-0.58057	0.774168	-0.307884	285.013	16.8488	131.2	3.34465
-0.754403	-1.48081	0.323906	-0.633513	264.398	247.521	261.972	163.67
0.15121	-0.709655	-0.298192	-0.36186	294.278	275.711	202.397	58.8407
0.21154	-0.350179	-0.870193	-0.195838	347.247	189.252	353.644	204.341
0.185134	-1.01125	-0.509848	-0.0174615	208.556	240.503	224.615	313.493
0.319751	-0.920038	-0.929249	0.321862	180.546	193.198	180	88.0908
0.0406282	-0.818319	0.334961	-0.108299	139.923	226.069	206.736	148.035
-1.04491	0.0896523	-0.562815	-1.09109	259.583	175.254	222.692	185.4
-0.134371	-0.0703605	-0.637815	-0.27317	217.624	165.478	236.539	172.747
0.276504	-0.474307	0.71476	0.465018	203.343	204.194	212.553	152.426
0.349571	-1.98496	0.784033	0.335952	162.064	289.61	182.949	181.927
-0.891366	-1.22923	0.331409	0.10432	225.114	129.947	318.46	196.301
-0.571143	-1.39955	0.577218	-0.123448	211.142	101.517	162.389	243.76
0.190467	-0.529576	-0.254748	0.148842	171.757	152.01	133.824	283.785
0.0312799	-0.470645	0.44985	-0.721909	198.546	41.9423	260.428	186.282
-1.17103	-0.810928	-0.777165	-0.0776717	290.958	180.452	302.5	348.087
0.136813	-0.780815	0.442568	-0.237253	247.797	301.058	88.4866	46.38
0.119437	0.811861	0.223541	0.109554	85.6013	220.153	256.86	157.556
-0.253162	-1.01888		-1.0558	132.162	19.7523	238.103	184.568
-1.54706	-0.405947		0.652487	137.961	99.1929	29.802	211.62
-0.250085	-0.380127		0.0389677	289.207	65.7505	22.697	320.703
-1.6759	-1.06751		0.131939	195.26	321.837	253.428	21.9879
0.718723	-0.797487		0.565494	74.4293	197.954	152.192	174.224
0.116184	-1.13796		-0.380091	75.3791	305.375	326.92	163.927
-0.53312	-0.483364		-0.223266	221.186	283.329	199.932	164.876
-0.126525	-0.501063		0.0455946	241.538	53.0031	350.656	20.0618
-0.131516	-0.514666		0.209779	276.246	162.808	338.415	102.784
0.157319	-0.801999		0.153494	205.313	169.558	146.037	77.3574
-0.0285101	-0.502379		-0.435912	246.967	266.401	259.216	171.562
-0.277862	-0.364516		0.158541	290.57	174.652	339.888	292.717
0.296805	-0.777372		-0.679925	187.339	146.208	139	235.138
0.0856919	-0.751288		0.000586888	154.867	1.25646	334.56	81.3063
0.119666	-0.550978		-0.230486	202.948	334.667	170.971	119.985
0.551882	-0.170112		-0.384715	202.649	186.829	117.17	354.007
0.193883	-0.276516		-0.347567	194.412	177.811	272.371	133.439
-0.196496	-0.678416		-0.447604	235.05	151.733	108.051	26.5651
-0.0408176	-0.411512		0.60291	287.716	194.487	5.2624	174.56
0.449662	-1.46664		-0.364065	169.063	221.809	251.119	253.443
-0.119479	-0.738728		0.340793	45.7862	175.502	210.239	269.72
0.715927	0.715927		-0.561907	195.862	170.295	182.099	50.016
-0.327518	0.500413		-0.432283	2.74443	324.936	46.5482	166.992
0.271017	-0.158729		-0.0394029	180.506	189.759	222.464	169.612
-0.556115	-0.525618		-1.63806	274.195	16.6414	272.853	170.774
0.0397408	-0.000454273		-0.0729944	188.594	147.695	232.434	110.891
0.115052	-1.1382		-0.111516	171.497	155.779	117.691	65.1858
-0.338074	-0.93729		0.316732	16.0392	211.864	190.702	148.832
0.0676661	-0.626357		-0.0720467	179.277	196.636	161.797	197.63
-0.0166146	-0.851973		0.103573	131.37	138.318	304.592	206.438
0.515762	-0.211655		0.360905	216.718	171.629	79.9824	196.717
0.218149	-0.926407		-0.332338	37.9034	158.329	251.909	230.755
0.233991	-0.728713		0.449277	181.203	270.987	119.248	269.822
-0.470325	-0.68508		0.194221	327.44	136.085	335.775	187.03
-0.161153	-0.680492		-0.639067	29.876	185.59	327.067	209.62
-0.104245	-1.0558		0.0316739	330.814	210.51	178.141	168.005
0.236427	-0.703235		0.61002	203.754	164.943	318.72	196.697
0.396417	-0.699563		-0.313242	230.082	300.557	176.413	254.35
-0.267641	0.634138		-0.122769	196.728	2.21248	94.7465	12.2463
0.540969	-0.527044		0.0630453	166.217	224.398	114.029	150.03
-0.753507	-0.807113		-0.223146	119.77	53.7188	353.822	289.815
-0.538416	-0.957532		-0.0294682	48.613	54.2685	231.478	2.80899
0.133781	-0.820187		-0.165157	143.757	111.681	326.636	215.7
0.264562	-1.01145		-0.596178	245.583	311.179	269.561	309.808
-0.273162	-0.251028		-0.00385539	284.292	67.672	204.489	194.327
0.387115	-0.947774		-0.349901	170.873	146.141	84.7883	320.526
0.827615	-1.15446		0.259346	169.997	64.6803	37.1965	191.588
-0.686876	0.599138		0.296573	227.884	313.026	186.564	39.2987
0.57693	-0.392393		-0.226538	220.905	152.474	239.427	159.005
-0.138572	-0.819431		0.118805	130.956	203.228	179.786	45.3135
-0.673005	0.259488		-1.08373	182.147	187.763	213.977	244.184
-0.0753038	0.0572409		0.643431	148.889	344.185	200.01	210.814
0.524962	-1.05211		0.0867957	164.228	151.456	190.563	212.818
-0.319047	-0.628284		0.491585	219.908	244.335	305.692	188.949
-0.439754	-1.0321		-0.278942	122.442	153.657	55.7072	202.169
-1.47173	0.232684		-0.56349	300.416	183.941	167.753	164.928
0.333786	-0.0447716		0.0572316	194.155	138.953	152.045	155.867
-2.37122	-0.339405		0.0262221	217.185	341.939	23.6698	172.02
-0.542462	0.0815744		-0.931983	131.37	183.874	173.377	56.8887
-0.437919	-0.366818		-0.357077	250.318	328.867	137.353	277.765
-0.721013	-0.873153		0.110088	235.552	170.336	115.484	52.6961
0.0179416	-0.0849831		-0.641243	22.2527	264.062	357.422	190.976
-0.0700787	-0.0249357		-0.338854	167.806	171.057	12.0164	79.2921
0.315051	-1.05765		-0.632606	154.955	27.5393	261.672	236.783
0.0436912	-0.132774		0.114258	110.871	291.616	233.354	208.948
0.117826	-1.08304		-0.294929	227.781	186.726	86.1604	208.777
0.0249845	0.184949		-0.0625306	208.914	284.628	177.943	289.855
-0.120073	0.0190908		-0.391457	349.662	220.924	62.3441	225.37
-0.709763	-0.145699		-0.495205	175.113	103.421	143.126	184.05
0.262397	-0.0478266		-0.335358	202.386	191.094	207.214	193.601
0.130289	-0.148346		-0.714954	335.519	225.771	226.842	294.228
-1.27461	-0.441012		0.0885935	175.206	60.2551	78.6499	343.821
-1.26606	-0.268642		-0.0565954	32.4482	85.7985	315.229	223.61
-0.249784	0.062863		-0.259259	217.363	131.525	233.657	231.621
-0.300197	-0.327676		-0.362616	168.127	218.835	23.7645	213.65
0.833781	-1.11524		0.0893109	90.85	218.193	335.344	166.759
-0.0370041	-1.17216		-0.334099	61.0964	144.48	238.233	170.91
0.182959	-0.359084		-0.418738	165.136	329.389	19.3901	339.551
0.222669	-0.52505		-0.0025648	109.85	206.873	222.912	168.042
-0.88815	-0.255255		-0.333362	180.079	29.7966	3.95049	62.4522
0.252867	-0.263806		-0.559592	60.3319	187.243	155.353	348.507
-0.515555	0.104155		-1.05732	314.218	240.354	256.136	170.538
0.0808916	0.126171		-1.29427	207.041	325.496	192.845	219.699
0.490335	-0.155221		-0.529883	279.78	277.22	299.995	230.301
-0.257621	0.267377		0.452377	227.45	286.745	34.2002	299.358
0.0772481	-0.116688		-0.0432424	275.092	215.9	263.697	92.9179
-0.366121	-0.152618		-0.311512	311.138	165.729	229.216	200.11
0.409822	-0.048668		0.104444	179.784	15.9739	18.3193	173.112
0.328806	-0.900217		-0.375074	128.048	184.528	322.683	169.897
0.0431353	0.157185		-1.0739	214.992	134.136	67.9746	37.2512
-0.429258	-0.667332		0.0773927	239.708	49.3735	176.879	117.791
0.378816	0.291437		-0.16829	240.416	170.529	148.626	174.757
0.841014	0.338516		0.265054	144.486	153.801	49.3334	100.061
-0.0286424	0.319331		0.152743	168.237	297.384	40.1261	172.51
-0.458081	0.155077		0.128174	257.795	216.941	191.266	327.791
-0.697935	-0.526093		-0.9784	172.593	274.758	148.656	177.879
0.306279			-0.443838	38.779	175.708	170.426	213.408
-0.147361			0.0150373	70.081	147.5	124.226	275.686
-0.657847			-0.0865595	150.92	236.974	43.1524	241.451
0.202342			-0.843182	217.379	134.519	142.943	216.918
-0.62333			-0.158982	347.804	93.7629	294.834	312.24
-0.355025			0.467967	183.366	222.258	35.6271	97.3961
0.148894			-0.321994	125.923	201.423	145.739	161.978
-0.711741			0.0231183	129.401	290.29	171.949	239.868
0.118963			-1.32528	38.4823	219.899	86.8509	94.1849
0.228537			-1.17004	75.1667	286.51	142.597	101.182
-1.09396			-0.0529619	91.1864	120.639	87.1217	186.873
0.0565151			-0.0879652	220.643	134.054	236.72	358.679
-0.0529642			0.17567	199.622	221.471	3.25621	200.199
-0.537721			-0.0140074	215.792	182.635	9.58569	175.732
0.10661			-0.0257597	225.099	254.875	294.069	143.128
-0.0741841			0.132186	165.422	241.224	262.078	43.9814
-0.908763			-1.03343	121.397	258.067	195.836	172.981
0.36891			-0.0649768	257.829	351.511	289.745	176.6
0.229984			0.15459	207.542	210.84	288.395	151.573
-0.153909			-0.469665	167.034	160.117	226.772	20.1235
-0.438253			-0.0255249	103.476	153.585	82.7831	236.921
0.418682			-0.888531	120.681	149.531	31.1696	333.902
-0.833691			0.480162	84.2313	180.519	256.143	153.016
0.274787			0.148739	19.8321	186.671	91.7899	356.056
-0.164881			-0.338551	341.565	86.106	148.167	180.515
-0.107799			0.369897	235.818	149.328	324.564	36.9953
-1.25838			0.179992	188.667	126.333	263.744	157.335
0.760769			-0.610331	147.809	80.9474	21.9502	343.419
0.137475			-0.947971	229.287	159.552	127.465	186.134
-0.108979			-0.0532101	222.072	61.9776	227.863	154.787
0.683121			-0.206495	221.733	298.527	162.002	190.509
0.24225			-0.138747	282.872	153.886	299.369	84.2705
-0.749109			0.210215	165.126	147.639	157.804	195.192
0.0689676			-0.268164	231.499	19.2345	146.743	176.265
0.199315			-0.818479	200.409	156.763	281.4	157.966
-0.211594			0.196063	129.83	15.7033	280.125	217.61
0.0578562			-0.135382	131.771	174.77	328.001	184.612
-0.530178			-0.0727405	116.82	173.937	242.205	259.762
0.266992			-0.880449	271.386	108.171	117.759	206.701
-0.0599422			0.0797022	249.05	142.215	105.577	312.138
-0.0385573			0.328124	48.038	173.531	158.102	209.592
0.117525			-0.921532	209.671	232.504	72.5973	225.476
0.167475			0.353735	264.945	116.42	95.4813	184.627
-0.216332			-0.0341792	129.76	200.956	206.416	105.232
-1.13264			-0.886234	118.41	255.776	277.413	42.3635
-0.253189			-0.29801	257.827	34.1454	148.691	121.399
0.621258			-0.545679	32.7873	176.73	64.9697	128.565
0.111055			0.0844538	18.5656	174.674	110.571	212.009
-1.16445			-0.863003	340.037	66.8371	340.574	137.435
-0.991739			0.570267	169.071	142.322	28.3339	175.83
0.498032			-0.103313	235.281	213.149	305.704	203.309
0.512263			0.103364	165.689	280.699	131.69	137.53
-0.177937			-1.37254	69.2993	35.9674	36.9883	237.973
0.624256			-0.110758	28.1807	198.695	176.513	136.79
-0.239813			0.199755	136.981	14.7862	314.685	66.8321
0.596323			-0.0500217	187.535	151.427	339.969	179.662
-0.374448			0.080721	257.471	161.398	315	189.666
0.319211			-0.739798	71.5651	18.3973	266.634	202.215
-0.864193			-1.25473	104.036	197.656	86.2414	166.675
-0.369136			-0.633806	270.93	237.549	199.39	75.3063
0.54506			-0.434761	251.802	209.308	304.891	175.681
-0.766139			-0.872809	206.523	165.693	91.8575	145.518
0.528281			-0.503888	299.245	156.403	100.78	108.885
0.222532			0.0236382	184.89	168.277	115.541	158.522
-0.0685662			0.230423	314.044	277.176	279.794	142.907
0.445943			-0.118499	189.392	130.901	196.567	124.992
-0.623319			0.00478329	179.583	74.4728	333.805	289.47
-1.80022			0.428039	165.52	186.166	338.199	212.651
-0.293452			-0.497557	193.659	358	87.0741	154.907
0.400027			-0.723303	240.511	338.321	187.811	117.979
0.164654			0.398053	299.816	150.345	206.378	177.563
0.147979			-1.24632	13.5586	79.9243	266.358	167.862
0.677338			-0.301741	148.912	134.704	349.509	181.77
0.417703			-1.34188	220.965	156.397	356.774	276.948
-0.388645			-0.0618602	192.797	135.297	89.6811	55.4915
0.132706			0.00235894	220.571	110.547	334.173	233.122
0.0986123			-0.911107	278.632	166.394	246.242	211.201
-0.0803693			0.224913	165.901	175.301	307.912	129.8
-0.901566			-0.131473	206.726	149.89	273.434	112.702
0.044025			-0.494151	201.328	211.91	317.707	227.178
0.41005			0.558929	161.139	236.624	268.223	190.973
0.117571			-0.939474	180.839	251.941	255.651	131.363
0.593403			-0.525643	208.304	210.434	211.977	56.7887
-0.0321525			-0.0526248	153.308	209.455	168.352	161.278
-0.08223			0.175586	185.736	305.187	355.264	129.995
0.413625			-0.374138	187.275	185.285	299.937	264.094
-0.00447748			-0.500675	358.989	194.751	15.5903	263.555
0.202082			-0.299195	346.416	291.507	241.024	238.059
-0.159975			-0.587552	199.616	226.207	137.099	336.583
0.757318			0.0114791	352.954	178.363	2.74496	223.368
-1.56882			-1.11706	194.673	23.1221	308.246	223.646
-0.0576988			0.148383	6.8381	295.928	307.249	240.391
-0.618406			0.188717	207.361	241.627	266.258	248.851
0.656945			0.314636	95.1587	208.044	299.972	176.862
0.214094			-0.659459	199.19	326.926	226.512	298.151
-1.25384			-1.10607	209.197	138.926	313.583	127.405
-0.291289			-0.382321	184.27	21.8801	204.444	86.9872
-0.28951			-0.338668	174.196	108.727	209.302	44.5792
-0.655117			-0.840388	181.685	249.028	12.2096	135.944
-0.812672			-1.26112	182.937	113.694	200.23	252.113
0.351397			-0.602804	228.252	215.464	286.433	60.6128
0.236308			-1.06361	313.107	191.013	177.556	117.962
0.642425			-0.993145	233.064	268.33	175.019	125.325
-0.524981			-1.28872	180.313	36.1078	200.516	156.128
0.848764			0.254226	140.206	207.137	128.944	229.443
-0.065037			-0.121877	303.311	20.3676	257.471	126.557
0.22068			-0.306008	229.667	227.313	189.574	25.0625
-0.919136			-0.841799	170.698	342.701	114.797	121.193
-1.25014			-0.72148	162.834	101.161	191.319	169.358
0.175258			-0.102608	185.752	314.386	19.7375	125.034
0.272654			-0.0327819	344.25	172.768	145.284	96.7751
-0.915627			-1.60613	160.629	185.722	60.5907	146.4
0.172566			-0.169433	38.5825	125.756	194.795	8.1301
0.376379			-0.149291	176.74	93.0293	202.172	146.596
-0.918235			-0.686109	173.873	186.879	293.038	222.69
-0.110135			-0.0631151	44.7255	274.465	155.99	252.255
-0.214881			-0.527061	147.351	185.942	68.1532	69.291
-2.05072			-0.0875907	167.789	167.601	30.5128	86.8202
0.0782041			0.0969177	177.51	166.862	252.941	285.001
-1.18383			-0.913495	51.1648	201.848	151.747	71.0535
0.454195			-0.153361	155.268	140.611	177.544	119.401
-0.00279736			-0.705801	295.348	130.822	1.10876	181.51
-0.930719			0.51352	212.887	121.94	158.213	167.934
0.300709			0.0341452	175.236	164.469	45.2149	149.101
0.550453			-0.405243	178.537	158.009	201.118	80.9105
0.412056			0.219837	176.599	11.0198	136.962	182.1
0.617142			-1.45664	162.791	87.0699	154.272	175.639
-1.00511			-0.839007	202.825	251.246	18.0916	190.889
-0.54736			-0.166141	46.9284	142.746	273.279	180.145
-0.00470142			-0.0621061	75.8513	138.121	238.046	178.516
-0.993826			-0.782008	339.127	112.502	321.749	263.251
0.182081			-0.918841	7.57854	165.552	179.331	189.293
0.0586737			-0.0692034	124.8	192.626	95.4252	334.44
-0.274051			0.572644	185.871	137.968	154.231	158.651
0.0178994			0.657125	208.426	140.559	35.1691	100.999
0.591764			-0.0469875	244.379	144.98	215.6	223.283
0.0283786			-1.25464	226.331	276.627	254.34	79.7921
-0.818806			0.24083	64.4881	206.422	125.1	116.653
-0.871553			0.455253	311.753	218.555	40.5241	120.392
0.689122			0.318493	183.619	353.644	270.426	244.399
0.818589			-0.135014	141.518	306.819	25.7325	227.353
-0.132735			-0.0502575	68.9314	222.152	158.3	271.687
0.784154			-0.709156	183.292	304.032	131.548	143.846
-0.108064			-1.8608	139.454	61.06	95.6908	158.764
0.529003			0.453802	316.163	291.14	225.269	226.807
0.416935			-0.186116	180.878	226.325	107.888	314.25
0.428164			-0.714162	191.131	307.864	224.491	251.593
0.41852			-1.62663	120.04	225.616	271.367	215.749
0.484434			0.0642821	43.9892	206.162	309.64	251.896
-0.370614			0.0883234	125.963	57.4982	267.261	274.121
0.0485919			0.725721	235.176	150.255	163.886	353.384
-0.671227			-0.584495	57.2088	140.742	151.456	216.746
0.0130576			0.367919	62.6012	147.711	267.277	206.221
0.446972			-0.456627	348.732	194.211	273.973	310.978
-1.69504			-1.25762	86.6771	197.803	342.855	131.605
0.621551			-1.64672	16.5373	164.764	280.38	166.645
-0.716262			-0.814873	34.3029	141.899	184.994	189.224
0.210048			0.21026	145.274	170.776	51.8258	208.651
-0.19018			0.0300106	144.251	88.1374	79.4045	69.7386
-0.84109			-0.108266	124.103	118.241	280	197.402
-1.56572			0.104347	165.256	63.9859	41.98	154.874
0.739058			0.220001	116.565	341.778	132.145	134.97
0.0172231			-0.197545	233.13	271	42.1807	204.928
0.0583225			-0.365534	262.301	235.575	351.305	314.102
0.0891294			-0.577973	57.8097	39.2072	172.211	191.334
-1.21613			-0.656035	141.627	24.2277	248.994	197.366
-0.220303			0.227906	259.106	139.689	105.208	263.72
-0.591914			-0.233771	135.789	183.266	236.31	233.259
-0.292459			-0.0298196	157.154	23.3411	141.871	86.8268
-0.545138			0.10309	128.472	156.003	330.148	192.792
-1.53905			-0.0867241	96.4957	140.538	298.787	291.594
0.0393736			0.0774835	206.605	205.885	228.206	277.076
-0.540762			-0.577568	289.327	156.588	232.446	296.936
0.355595			-0.373228	185.121	246.293	47.9934	185.896
-2.01302			-0.338962	169.366	187.683	14.9258	216.578
-0.513296			0.211092	196.037	312.926	322.429	194.278
0.462616			-1.40553	292.298	216.519	155.993	257.661
0.0283638			-0.0107604	49.1376	159.161	252.989	358.234
-0.815567			-0.68253	194.755	147.678	280.245	308.048
-1.73256			0.252652	184.486	283.438	102.978	200.45
0.563497			0.325392	165.068	321.514	270.75	187.152
-0.296826			-0.582991	220.834	225	340.284	79.533
-0.935585			-0.671829	323.678	195.781	274.683	142.988
0.476108			-0.937674	77.185	350.923	1.17815	243.163
-0.131503			-1.11191	191.542	98.222	342.75	278.164
-0.481508			-1.29818	165.29	142.877	28.1288	196.822
0.218198			-0.344851	77.4332	139.607	1.12948	4.69998
0.311836			-0.825673	49.8092	134.454	119.082	255.107
-1.35481			-0.380895	157.678	337.107	204.543	176.736
-0.600326			-0.485362	187.06	189.92	6.54011	184.13
-1.24957			0.0633302	176.912	100.119	138.859	232.891
-0.859156			-1.17859	268.649	117.7	339.693	162.006
-0.883332			-0.13797	50.2812	163.111	348.847	168.161
0.195324			-0.676232	124.926	123.34	66.5281	2.49026
-0.499852			0.0735517	209.545	101.39	265.477	108.113
-0.108828			-0.139052	178.296	122.099	49.499	122.774
0.207276			-0.0474038	176.841	94.5346	217.923	334.584
-0.986472			-0.757922	299.48	163.497	307.675	181.365
0.331506			-0.000970844	136.986	342.933	133.703	114.389
-0.558644			-0.376419	272.766	115.56	269.621	252.979
0.61494			-0.0542281	82.0349	165.378	28.6698	216.76
-0.0256218			-0.0476968	151.957	160.84	69.1455	193.795
-0.314895			0.0105561	316.839	79.6618	30.2306	165.445
-2.55532			-0.0161137	220.624	133.22	1.47149	108.33
0.0929846			-0.379184	192.999	246.845	73.8784	178.719
-0.479353			-0.0957087	189.691	212.07	65.4566	132.951
0.0503096			0.19	114.034	193.501	49.3844	347.233
-0.543582			-1.66062	NaN	122.389	218.701	108.505
-0.918645			-0.0649109	NaN	124.023	3.72984	124.077
-1.25146			-0.724885	186.028	225.347	54.5693	128.68
0.283014			-0.630183	161.886	271.966	211.821	117.031
-1.01832			0.244143	163.894	51.5002	146.184	336.04
-1.51119			-0.000409812	314.534	102.171	112.543	271.857
0.246286			-0.123595	193.392	103.782	221.091	221.784
-0.470543			0.128895	266.424	260.872	98.1066	189.376
-0.455368			0.2151	101.171	169.906	187.282	201.045
-0.144989			-0.528742	135.936	212.005	324.646	54.1901
-0.898573			-0.155034	226.335	10.4456	112.58	208.384
0.163102			-0.145251	271.859	168.473	324.426	204.816
-1.26108			-1.45193	189.533	182.327	247.457	129.179
0.206556			0.406828	183.439	107.01	191.536	156.808
-1.1954			-0.921931	169.592	16.5153	171.248	274.364
-0.0500835			0.0722218	137.278	148.394	231.634	187.577
-0.091063			-0.120743	193.325	172.491	41.103	161.011
-1.33939			0.255515	243.004	19.52	82.2719	2.77492
-0.56099			0.12537	235.916	212.516	89.643	19.2542
-0.837307			-0.62591	15.5337	185.438	335.936	170.921
-0.736122			0.471333	346.976	162.56	111.237	277.19
0.322024			-0.0466962	180.899	331.991	352.387	175.4
-0.258777			-1.19209	NaN	322.913	4.23639	256.104
0.213819			0.573211	NaN	206.596	95.7716	310.804
-0.0135871			0.486226	142.125	7.39368	134.454	178.712
-0.868352			0.462335	300.75	316.441	156.967	347.323
0.200188			0.0499973	89.85	206.395	197.286	199.29
-1.27843			-0.166027	131.461	191.883	267.867	227.323
0.00643687			-0.910035	282.146	198.965	161.019	350.255
-1.48343			0.360016	43.6678	313.925	320.728	207.506
-0.849104			0.193354	97.6507	150.012	332.608	166.766
0.729297			0.441415	179.474	319.42	228.258	314.802
0.295254			0.380925	296.952	170.005	77.5581	73.5055
0.0539287			-0.110749	98.3202	156.989	102.934	188.915
-0.0488226			0.451971	109.128	164.586	141.208	289.7
-0.198875			-0.451345	145.882	232.294	197.252	250.224
-0.0600088			0.52001	116.565	178.702	145.355	225.428
0.396959			0.0243364	279.462	70.9242	286.248	205.003
0.241694			0.0361183	288.435	223.994	33.5133	348.744
-0.967766			0.22769	251.565	252.885	138.153	223.94
-1.41698			-0.672804	147.529	177.374	352.352	298.529
-0.51634			-0.544221	242.937	36.3844	60.4709	15.7598
-0.0608298			0.189686	209.996	182.725	2.96403	192.066
-0.293268			0.314964	69.0985	215.609	151.92	36.4125
-0.147499			-0.44227	198.833	194.561	313.335	271.929
-0.916033			0.0815273	288.803	196.722	116.37	26.7392
0.228007			-0.860002	51.4641	184.22	209.414	186.225
-1.27563			-0.882842	92.7639	246.064	163.575	0.972914
-1.53506			-0.573396	148.039	195.509	89.7807	171.502
0.209559			-0.154187	50.7928	22.281	0.0742846	185.616
-1.40315			-0.495051	231.546	191.994	103.392	269.797
0.19511			-0.983774	238.736	171.095	254.11	273.421
-0.823761			0.0647217	20.7723	297.155	104.237	202.131
-1.28472			-0.614516	161.565	193.637	41.1888	41.6891
-0.0738359			0.151993	145.491	180.247	71.7134	286.26
-1.33676			0.328269	252.597	227.737	21.8459	199.622
-1.35409			0.385495	159.419	102.928	57.629	126.604
0.0539545			-0.221764	161.771	167.239	146.407	246.695
0.184315			0.24787	183.67	82.1477	192.177	171.761
-1.05061			0.0875618	34.5559	172.109	219.461	1.18566
-0.463384			0.371234	174.289	138.252	252.166	298.462
-1.90112			-0.917659	208.939	108.708	305.516	47.0989
0.380429			0.397023	290.025	178.929	213.835	180.216
0.24064			-0.370162	291.525	183.759	353.524	89.0175
0.0172989			0.155163	NaN	158.877	164.619	260.146
-0.542152			-0.757009	NaN	183.246	53.7118	208.209
-1.37227			-0.584685	NaN	339.709	131.679	177.22
-0.976654			0.0608566	NaN	218.454	27.7083	184.845
-0.767871			0.121575	NaN	110.959	160.358	349.729
-0.690927			0.371873	286.571	67.8698	36.0527	80.913
-0.962936			-0.812864	159.29	149.198	187.577	188.344
-0.12656			-0.644649	72.6195	251.771	169.456	354.247
-0.63292			-1.41737	101.237	168.013	73.5743	143.813
-1.13614			-0.123327	323.746	354.497	210.907	308.435
-1.79557			-0.592532	170.538	163.412	351.511	351.352
-0.538897			0.233469	64.7672	9.91148	162.947	151.996
-0.661023			-0.0308648	8.1301	260.046	2.51286	152.217
-0.294729			-0.887191	156.125	243.245	21.4578	299.718
-1.32275			0.249613	343.218	129.216	57.642	235.569
0.147804			-1.24447	43.9762	114.641	55.9767	24.6644
0.047328			-1.1754	168.531	58.0187	46.3725	156.749
-0.129077			-0.786935	171.545	139.359	260.443	82.0424
-2.4791			-0.268018	106.538	104.775	199.396	287.503
0.209568			-0.283981	138.691	160.994	79.3401	148.037
-1.12864			-0.52264	156.101	51.58	239.654	150.933
-1.09304			-0.546656	54.214	134.087	235.963	288.775
-0.808619			-1.27754	NaN	136.555	214.437	80.8316
-0.596645			-0.0944939	NaN	131.435	237.746	221.304
-1.22764			0.0143628	NaN	114.305	260.698	248.213
-1.27396			-0.60392	87.0398	103.297	36.2998	209.611
-1.74145			-0.597465	255.982	305.245	56.9083	292.069
-1.98259			-0.365096	149.729	248.795	74.4843	221.555
-1.07507			-1.62371	147.38	125.365	100.439	218.437
0.136711			-0.717007	176.991	43.3347	41.3716	262.185
-0.761726			0.504343	184.022	207.637	70.2831	208.088
-0.667409			-1.12094	226.848	358.622	332.67	30.8792
-9.32208e-06			-0.0921895	126.027	180.309	187.336	166.617
0.108561			0.0823589	171.87	194.13	222.694	173.334
-0.130851			-0.188543	136.941	14.9634	188.065	82.9123
-0.635812			-0.0373052	197.969	193.659	204.635	135.76
0.400217			0.313498	175.601	149.559	240.562	152.247
0.368018			-0.00419701	188.596	65.9869	40.8593	84.0974
-0.0633149			-0.764127	194.036	315.798	147.924	135.297
0.34075			0.243072	244.654	188.485	27.8529	24.697
-1.6837			-0.579865	282.707	260.178	14.0584	277.385
0.381823			-0.249036	279.273	136.394	4.47166	151.87
0.268703			0.490018	195.081	146.909	203.465	196.491
-0.444521			-0.270872	252.219	121.075	157.403	190.52
-0.584041			-0.842907	0.501534	137.578	156.468	229.545
-1.27638			-1.41847	290.583	162.293	21.1698	207.579
-0.047169			0.215142	256.588	334.432	281.022	343.741
-0.518666			-0.0348023	327.116	227.414	32.1152	184.413
-1.35453			-0.122995	NaN	226.617	324.167	232.409
-0.871865			-0.0171072	180	264.252	235.808	194.152
-0.152911			-0.975757	245.184	183.646	100.224	183.731
-0.776545			-0.184354	264.719	180.473	181.297	323.74
0.54013			0.194363	282.339	240.999	185.939	65.3571
-0.986971			-1.3446	269.569	294.646	338.338	153.753
0.0927244			0.360094	170.581	206.859	80.3651	327.434
-1.64064			-0.32565	294.648	263.63	36.1614	168.853
-0.0999893			0.128229	230.404	266.09	204.489	214.242
-1.23965			-0.188242	194.25	288.869	94.5185	224.211
-1.1932			0.159945	210.75	184.422	160.518	167.005
-0.117319			-1.03519	322.125	82.9987	167.499	121.604
-1.02295			-0.447774	280.305	238.489	342.128	198.759
-0.197234			-1.09028	44.8707	180.028	73.3899	78.676
-1.07541			-1.4981	NaN	219.574	250.441	183.373
-0.606425			0.0439202	NaN	256.074	292.377	344.027
-0.185866			-0.290008	NaN	78.1897	193.451	134.871
-0.881059			0.257929	NaN	170.575	55.8791	188.797
-1.1552			-0.752808	352.688	108.267	95.7419	279.866
0.166642			-0.991787	245.753	296.809	216.7	261.924
0.168362			-1.23112	189.936	208.869	174.174	121.618
-2.58087			0.297738	139.078	259.659	129.341	196.225
-0.535023			-0.266715	110.382	206.759	318.213	192.735
0.343518			-1.14876	206.362	190.353	150.166	193.55
-0.668872			0.308763	193.511	185.595	162.175	17.2421
-0.238243			-0.0522823	172.185	268.325	349.548	194.813
0.299267			-0.180344	126.87	242.316	317.787	186.924
0.371718			-1.08341	120.379	193.616	314.188	185.794
-0.460881			-0.048264	119.876	94.447	35.9659	196.949
-0.978247			0.20191	156.318	87.1516	201.778	168.701
0.189119			0.254102	315	135.158	19.5722	145.606
-0.998866			-0.122359	98.427	174.161	266.858	56.5775
-0.821301			0.242755	58.1726	257.846	173.566	113.78
-0.787413			-0.0148145	148.392	143.973	28.6966	106.66
0.265505			0.367667	97.8533	251.225	177.322	61.2014
0.190465			0.163503	174.122	127.965	50.5412	146.958
-0.134047			0.298335	NaN	115.47	319.024	198.915
-1.17963			-0.10603	NaN	70.4841	205.965	50.2673
0.243226			0.113879	NaN	328.906	323.178	141.443
0.437226			-0.755948	NaN	175.226	105.468	190.363
-0.169586			-0.177082	NaN	189.303	180.359	309.62
-0.0189942			0.181774	NaN	58.9378	355.952	87.3052
-1.41627			-0.0555659	NaN	155.443	304.523	46.0599
-1.31081			-2.495	NaN	258.083	5.93893	321.907
-1.72307			-0.407811	NaN	196.022	356.677	118.965
-1.60444			-0.703884	NaN	204.186	199.618	200.487
-1.00611			0.127548	NaN	185.844	289.036	178.617
-1.26999			-1.18016	NaN	320.225	214.243	240.871
0.0817482			-1.1897	NaN	196.965	113.258	241.587
-0.195514			-1.38577	NaN	218.87	214.627	58.4282
-2.02332			-0.782187	NaN	352.531	232.471	137.354
-1.90507			0.374102	NaN	256.329	336.438	175.185
-0.240198			0.14394	NaN	260.297	202.229	177.535
-0.954153			-0.241637	NaN	205.478	244.53	216.603
-1.95437			0.105175	NaN	195.276	154.721	293.758
-0.307453			-0.414975	NaN	151.13	349.765	341.482
-0.221011			0.133783	NaN	166.508	144.422	189.561
-1.71276			-0.46797	NaN	306.478	355.989	334.614
-1.23411			-0.286416	NaN	31.1421	350.485	185.777
-1.49686			-0.349174	NaN	123.69	96.1933	209.795
-0.561751			0.241399	NaN	234.462	181.18	254.495
-0.392789			-0.28802	NaN	48.7102	114.821	229.814
-1.96086			0.304521	NaN	113.597	116.764	230.971
-0.883483			-0.114791	NaN	142.943	353.565	187.862
-0.0775854			-2.49732	258.726	174.291	161.186	161.475
-0.459848			-0.73537	124.532	311.338	246.105	245.612
-0.480829			-0.0496396	272.553	211.951	158.819	103.044
-0.322082			-1.58503	119.338	213.605	153.455	129.064
-1.70732			-1.37743	160.241	268.568	155.008	258.611
-0.701271			0.0456141	133.844	246.365	147.975	104.036
0.845203			-1.3048	208.168	195.558	294.496	187.688
-1.04642			-0.0186396	268.603	53.7353	68.778	84.2894
-0.215512			-1.53613	175.646	153.934	83.0346	27.4459
-0.5357			0.260856	277.561	230.803	77.8874	148.349
0.818537			0.51173	258.489	133.871	91.493	348.69
-0.456567			-0.126752	141.833	135.12	60.1771	2.06276
-1.34384			-0.133079	214.575	178.446	166.679	177.425
-1.13614			-0.083959	230.489	283.109	326.253	29.6715
-0.978153			-0.869273	57.5288	17.6639	105.945	214.183
0.341513			0.0128069	344.537	129.778	109.516	181.496
-1.13621			-0.537568	128.428	119.544	44.2099	106.242
0.557459			-0.385103	135.072	88.0758	186.349	13.8792
-0.249527			-0.0242393	80.7811	150.007	200.407	161.471
-0.0669558			-1.2656	140.112	251.571	191.053	248.443
0.482494			0.082541	262.24	23.3366	259.156	253.682
0.173502			0.47548	228.406	204.829	147.461	50.958
-1.24647			0.350528	12.4259	167.486	186.832	169.303
-0.415939			-0.7644	266.82	21.7739	235.981	64.9112
-1.38878			0.0689402	216.085	251.473	191.145	282.137
-0.994459			-0.350352	233.249	289.853	175.195	226.317
-0.0860778			-0.313892	270.666	308.039	255.65	187.841
-1.0768			0.0558863	269.045	224.241	180	306.255
-1.05878			-0.281706	255.7	165.321	242.282	197.539
-0.375996			0.338815	270	174.633	203.199	50.258
-0.67044			-0.0575607	175.601	56.1512	53.1301	304.568
-0.018341			-0.00987819	310.426	173.475	60.5241	270.633
-0.645073			-0.385966	74.1975	187.106	177.156	257.373
-1.00404			0.361726	325.154	135.059	92.939	357.632
-1.03765			0.214213	151.169	118.626	132.105	42.8008
0.147019			-0.708828	354.053	294.01	329.828	168.095
-1.05192			0.790816	155.472	226.037	236.107	290.474
-0.319534			-0.693124	251.437	226.388	2.66569	239.73
-0.769348			-0.10831	268.091	47.0415	252.304	110.932
-1.39169			-0.385666	230.5	165.98	324.312	81.0942
-0.799691			-0.048668	263.458	204.823	226.136	130.937
0.193332			-0.563602	249.411	59.7985	274.583	200.452
-1.5274			0.658598	277.595	160.731	135	328.912
0.165463			0.260775	230.528	260.391	79.3197	90.612
-1.04862			-0.0128788	116.08	229.24	134.428	86.3111
-0.159438			0.00295078	121.827	267.219	102.568	102.489
-0.919218			-0.699736	93.3665	188.588	175.645	170.669
0.278138			0.506898	179.236	29.0808	165.541	268.657
-0.885213			0.00298536	136.582	108.075	342.653	143.544
-0.244394			0.0720953	138.945	165.76	287.801	193.328
-0.0816904			-0.706713	312.879	238.729	217.421	220.339
-0.160829			-0.357583	248.923	301.251	355.027	32.0543
-0.682198			0.00111251	246.65	247.437	184.402	353.089
-1.01297			0.00602335	229.459	274.485	273.122	143.073
-1.21607			0.0308833	203.654	227.49	177.663	171.423
-0.847017			-1.50342	168.294	321.352	279.155	18.2414
0.0243924			-0.562497	228.576	315.216	177.757	95.4765
-1.02114			0.109427	282.265	199.668	151.714	237.882
-1.08607			0.0886233	165.246	242.376	169.015	293.319
-0.41572			-0.111036	162.836	189.887	142.254	200.78
-1.45319			0.044696	244.654	141.95	183.945	128.076
-1.55745			-0.942403	205.346	131.596	236.148	2.53843
0.137685			-0.554396	265.691	60.1527	140.525	166.147
-1.25646			-0.255651	256.557	232.763	157.973	163.191
-1.88568			-0.214177	257.77	166.936	327.265	54.7159
-1.07169			-0.0785116	218.326	126.504	241.75	29.9916
-0.882949			-0.585585	191.31	141.025	118.901	86.7004
-0.841226			0.106832	142.125	174.856	24.267	352.669
-0.290846			-0.0978734	127.875	343.229	114.096	111.885
-1.00228			0.0568486	63.4349	107.969	134.166	297.917
-0.641629			0.201447	348.69	110.987	207.399	191.043
-1.34091			-0.136784	178.069	63.3635	305.95	268.975
0.280726			0.033199	228.778	204.209	290.733	318.18
-2.1729			0.134282	0.489696	215.036	58.2117	64.575
-1.15596			0.225829	236.094	75.5792	79.2587	188.921
-0.974927			-0.364996	271.824	45.3845	5.3557	359.006
-1.4184			0.401324	179.421	164.656	45.6325	187.368
-0.19377			0.300074	124.509	77.013	292.919	125.922
-1.26501			-1.04664	165.51	44.9506	70.8473	215.606
-1.34558			0.0983146	159.477	180.921	156.726	216.897
-1.04221			-0.416952	205.612	242.053	209.154	159.726
0.664087			0.115145	268.091	262.98	182.538	168.343
-1.57862			0.118479	53.1301	245.608	112.357	213.609
-0.777993			-0.296078	207.087	194.635	205.982	80.6703
-1.14322			0.357307	195.223	298.144	172.79	156.31
-0.976046			-0.0430352	286.361	0.0728027	95.9438	316.23
-1.55941			-1.11365	231.809	141.442	166.354	212.153
-1.10658			-0.495004	276.927	221.523	295.118	280.326
-1.52851			-0.279582	202.855	227.405	241.091	202.552
-2.78612			-0.830974	245.298	68.9773	244.32	159.788
-1.34998			0.0305997	228.879	154.459	93.4089	13.4445
0.74533			-0.0277919	153.741	175.029	262.303	160.339
-0.857506			-0.0468572	123.69	254.335	14.4984	193.101
-1.59217			-0.690321	164.982	29.6251	178.954	173.428
-0.176425			0.337516	209.055	128.907	83.0581	323.102
-0.108995			-0.289469	151.928	206.958	288.093	150.945
-1.44117			0.366318	99.6375	244.79	191.597	242.028
-0.281371			0.646992	206.919	259.595	180	2.59384
-0.0640956			-0.418454	189.087	244.125	173.694	144.666
-0.891455			0.744287	55.6662	248.793	9.54684	265.655
-1.44776			0.0058481	217.718	186.694	172.889	195.172
-1.35197			0.130578	254.807	283.007	171.09	239.315
0.352738			0.296927	230.664	32.2306	201.352	127.891
-0.0765044			0.488853	295.877	147.931	262.193	84.3123
-1.00943			0.0374491	139.97	93.0301	245.496	225.824
-1.63336			-0.376645	106.991	6.87911	150.852	207.442
-0.783354			0.028659	180.31	215.86	336.038	332.739
-0.030076			-0.569164	227.353	231.474	97.0938	201.283
-0.96246			0.0653427	246.468	95.3496	311.327	60.8933
-1.38368			-0.590624	334.134	165.175	215.146	249.316
-0.592899			-0.094658	170.538	4.52615	202.518	152.083
-1.73363			-0.347919	148.861	107.664	189.335	81.3185
-0.765333			-0.289223	5.29008	166.495	222.663	235.661
0.0127222			0.266064	81.2206	23.1865	349.556	84.1927
-0.230682			-1.77042	120.766	328.853	135.745	174.636
-0.997981			-0.195199	76.7595	247.209	71.2154	254.14
-1.74638			0.564188	192.529	284.288	131.038	203.714
0.573322			-0.55248	173.182	60.067	14.0846	217.519
-1.75584			0.464673	39.2894	120.575	76.4754	165.881
-1.22341			-1.33649	111.801	258.498	25.8837	139.519
-0.891327			-0.0379577	126.003	219.042	44.8451	5.1041
-0.799131			0.482502	275.631	133.33	248.738	165.411
0.625776			-0.183569	278.13	218.33	115.665	26.1644
-1.53413			-0.449478	176.634	188.954	326.825	211.905
-0.46356			0.291038	121.809	201.612	138.234	175.7
0.328147			-0.0960308	290.956	280.828	285.257	159.797
-1.82041			-0.311995	195.282	284.513	68.2818	215.735
-0.223299			-0.449688	178.755	33.5209	307.098	47.5109
-1.67287			-0.0277814	80.5377	18.4798	220.736	11.6627
-1.47114			-1.00074	246.991	140.371	142.635	23.5981
-3.56427			-0.196109	194.727	23.4137	141.147	128.072
-0.766321			0.00219847	188.282	26.0466	329.553	90.6076
-1.8653			0.294043	178.152	81.9416	87.418	247.506
0.533395			-0.0753608	188.924	324.013	117.84	141.779
0.278556			-0.59921	182.386	90.5481	209.546	146.926
-0.32019			-0.676553	0	327.642	343.824	64.9831
-1.18861			-0.708363	11.3099	187.581	329.136	157.371
-0.325886			0.0594042	159.228	2.83001	138.618	281.79
-0.0940223			-0.836256	5.64825	73.355	52.0372	161.077
-0.807382			-0.307566	203.468	202.521	304.581	227.383
-0.911532			-0.250167	239.036	196.87	79.6815	303.436
-1.31599			-0.686582	191.31	139.39	4.62562	198.425
-0.567975			-0.245869	169.695	115.333	76.9596	152.239
0.0260651			0.534212	302.106	325.84	230.262	185.372
-1.13115			-0.58181	196.858	113.629	185.834	155.232
-0.385249			0.395483	24.7751	157.768	108.824	1.26812
-3.20412			0.884062	170.096	146.023	46.5746	185.586
-1.16021			-0.342778	187.111	214.33	83.5136	352.138
-0.373893			-0.192398	87.7503	169.039	109.44	167.301
-1.38386			0.312735	251.413	243.81	88.2986	344.013
0.423465			-0.850197	283.941	205.572	319.881	169.907
-1.18259			-0.0580728	286.6	163.266	249.717	146.71
-0.338526			-0.348139	255.964	181.841	138.672	160.954
-1.22566			0.142414	242.939	216.153	235.828	205.522
-1.05429			0.534328	244.328	260.91	342.378	275.914
-0.155308			-0.589765	289.044	120.46	239.697	286.516
-1.61245			-0.230799	45.5787	90.355	234.219	30.2363
-1.13978			-0.261414	254.932	168.525	9.44264	236.262
-0.126739			-0.352169	358.21	191.512	260.712	197.382
-1.33326			-0.574729	235.359	54.4244	110.3	6.87343
-0.432935			0.131968	52.7447	275.107	19.1188	249.906
-0.491685			0.23424	151.157	75.0184	105.772	173.17
-0.657689			0.11166	4.39871	101.827	164.416	59.4522
0.322186			-0.411708	36.8699	229.008	175.679	244.799
-0.424069			-0.603206	131.309	353.66	63.9487	49.8816
0.288513			-1.01014	186.294	75.4467	337.459	172.034
-2.48509			-0.659083	104.99	161.565	57.6422	191.884
-2.30599			0.556599	173.904	89.4234	182.261	169.342
-0.215102			-0.909594	255.324	1.31557	137.21	209.165
0.171115			0.515626	273.18	357.154	346.822	37.6015
-0.190338			0.168174	182.936	189.523	30.4041	30.0634
-0.523027			-0.308559	122.84	326.903	88.5281	254.448
0.221141			0.0520115	168.299	245.025	144.067	149.036
-1.49624			0.0394847	165.603	156.637	18.2394	211.159
-1.93418			-0.344011	187.914	257.793	149.193	103.841
-0.609737			-0.735012	91.8476	156.221	134.536	192.075
-2.01557			-0.88303	52.125	23.4647	118.244	192.369
-3.99024			-0.42258	352.875	179.102	108.764	222.643
-0.212991			-1.35135	161.565	297.997	279.516	206.209
0.609547			-1.09531	99.4156	127.02	170.939	179.277
-1.46476			-0.618331	164.905	344.912	135.035	243.621
-0.37011			-1.21914	98.7186	60.3128	169.585	201.369
-2.59037			0.269508	182.537	191.623	124.808	81.8699
-1.8131			-0.85695	177.463	328.277	54.797	192.216
-1.87408			0.425223	215.845	94.7055	175.996	109.319
-1.47226			-0.406949	183.233	210.06	22.6199	108.529
-2.31304			0.327175	224.388	142.33	81.7029	129.605
-1.26369			-1.07376	178.525	255.235	137.182	185.526
0.0514025			-0.364425	315.785	6.40273	194.246	139.866
-0.491649			-0.112837	112.62	224.448	183.18	187.386
-0.276106			-1.57825	159.228	185.925	334.778	251.472
0.130622			-1.00158	184.268	276.914	199.705	282.122
-0.516436			-1.31011	293.629	237.625	178.606	177.223
-0.992199			-1.77349	210.801	3.46956	82.7468	150.838
-1.20665			-0.496163	187.858	181.821	166.619	113.419
-0.209485			-0.850326	69.7751	272.573	339.243	204.044
-0.0825263			-0.561745	251.565	273.027	39.3815	235.008
0.677098			-1.07484	183.945	90.3056	224.284	277.92
-0.699188			-0.530083	184.185	172.276	171.608	312.237
-0.108664			0.404069	156.801	232.418	322.899	35.7562
-0.306927			-1.02062	47.9737	116.582	325.357	173.803
-0.373492			0.681646	99.6052	164.797	112.544	1.91337
-0.0943584			0.453405	128.517	166.954	190.777	232.724
-1.40278			0.598682	284.982	219.209	217.792	226.259
0.00877593			-0.658146	211.866	301.376	349.842	205.539
-0.0363214			-1.08307	218.089	202.695	215.758	78.1163
-0.42358			0.127747	74.2914	212.949	313.482	138.46
-0.462138			-1.22644	174.611	256.446	178.147	123.861
-0.502019			-0.502827	318.565	274.436	194.707	173.387
-0.159674			-1.13539	177.879	225	141.222	201.828
-0.381509			-0.0737862	200.966	116.419	321.582	156.937
-0.77339			0.0215534	34.095	221.661	80.2476	107.05
-0.294976			0.271086	166.759	111.542	339.344	161.51
0.281168			0.511463	347.471	171.526	16.4288	178.084
-1.15451			-0.0116793	139.399	214.976	158.961	131.901
-0.820386			-1.65311	169.695	188.523	155.506	121.755
-0.135939			0.115658	126.87	253.126	204.065	257.755
0.0989889			-0.176163	167.905	125.683	263.338	269.681
-1.16201			0.553853	207.026	219.335	284.465	163.958
-0.691676			-0.242889	113.728	162.408	172.793	160.436
-0.587206			-0.280038	155.376	211.119	314.815	43.6347
-0.109477			-0.00151032	151.032	258.393	110.191	114.651
-0.668205			-0.601429	225.895	282.729	21.4653	5.37211
0.128966			-0.175253	249.821	342.207	114.315	201.697
-0.277125			-1.06481	157.906	249.204	280.353	98.7194
-0.26149			-0.497883	56.3099	287.909	206.174	194.848
0.184498			0.0659699	296.565	195.642	169.488	189.409
0.53112			-0.0985262	201.801	158.199	86.24	246.09
0.354676			-0.484247	285.068	103.671	289.575	263.731
-0.0687271			0.177618	219.094	170.407	69.7352	338.216
-0.756694			-0.28198	249.341	147.174	144.011	266.183
-1.06013			0.343283	251.565	274.282	131.492	283.005
-0.177881			-0.0945046	251.565	211.329	137.185	244.575
-0.523043			-0.969557	59.0362	74.1278	275.631	109.796
-1.90905			0.357744	85.4261	351.449	219.586	199.829
-0.233406			-0.384417	229.574	242.278	331.298	109.387
-0.559793			0.251436	273.489	15.9454	57.3397	151.32
0.132709			-0.266131	279.039	217.185	310.781	122.5
-0.31093			-0.427069	258.69	280.552	50.5087	158.19
-0.0742798			0.380411	176.055	279.391	319.626	210.489
-0.28514			-1.27008	258.69	2.57818	91.2407	171.412
-0.358256			0.61443	264.806	177.084	165.881	121.531
-0.26112			0.0496804	173.884	173.358	77.392	247.989
-0.774661			-0.508113	74.7449	158.629	279.184	196.322
0.760074			0.0198241	116.565	196.279	322.974	297.673
-0.46943			0.0841638	344.745	289.121	100.619	107.675
-0.556648			0.259876	15.2551	333.485	137.601	86.6146
-0.477674			-0.356861	167.005	190.279	191.459	268.964
0.245809			-0.894722	41.6051	225.093	325.092	77.8958
-1.6487			0.276594	230.77	223.626	305.882	41.6762
-0.71498			0.152267	216.083	123.536	272.309	203.581
-1.10081			0.451972	151.068	307.687	180.991	252.003
-0.71136			-0.668803	116.302	114.281	115.517	137.266
-0.487251			0.217035	157.166	303.959	47.5794	97.6485
0.125481			0.0306457	218.66	147.328	288.676	223.382
-0.263966			-0.400092	200.376	206.8	342.421	108.435
-0.21989			-0.475442	282.529	1.14576	60.6701	132.279
-0.241145			0.650281	219.289	29.6211	77.5062	146.089
0.0342147			0.174644	210.052	145.669	174.237	88.8184
0.0689108			-2.31203	272.224	163.94	171.603	166.554
0.413469			-0.105284	216.87	185.165	94.7743	299.943
0.810992			-0.360061	155.556	110.052	25.1801	151.547
-0.39224			0.593046	137.064	147.965	152.295	72.7585
0.0140812			0.167435	91.3426	245.396	194.672	234.462
0.625961			-1.00424	170.074	209.494	78.3592	270.231
-0.44558			-0.606664	237.529	53.5191	22.6303	208.916
-0.586469			-0.16764	271.507	201.161	6.38563	192.365
-0.698665			0.541404	163.904	184.906	181.545	286.431
-1.00757			0.116385	172.015	236.705	7.95782	60.6135
0.238613			0.418164	161.973	267.017	40.6242	169.472
-0.443482			0.633946	14.0362	198.167	35.4319	0.267091
-0.655615			-0.429393	78.6901	223.3	110.352	228.136
-0.40857			-1.7347	172.875	334.952	92.9608	44.9445
0.118286			-0.163412	131.634	172.151	90.6621	177.317
-0.281118			-0.296298	265.236	149.62	255.201	172.797
0.795013			0.0230091	235.62	88.039	138.07	173.557
-0.526704			0.148431	52.8153	270.708	142.962	208.686
-0.669794			0.512232	160.058	190.307	141.771	206.848
-1.153			-0.357277	195.978	122.335	264.448	136.988
0.0650036			0.479266	218.66	221.459	312.579	173.327
-0.879538			-0.0342823	333.435	227.045	25.1331	212.702
-0.3036			0.0694452	121.293	115.414	23.8336	96.5611
-1.22601			-1.16684	62.8919	148.703	275.193	185.183
-0.204285			-0.767986	140.15	99.4024	0.995858	312.286
0.229125			-1.47614	78.5824	49.3987	217.07	348.988
0.116072			0.732234	151.828	169.402	348.85	199.407
-0.279872			-1.10306	156.371	341.355	92.8781	355.551
-0.0265651			-0.827046	28.4429	343.423	207.508	85.9916
0.796351			-0.947402	259.992	315.954	219.248	219.234
-0.576829			-0.161305	278.13	229.855	142.475	182.862
-0.113986			0.784913	351.87	256.783	91.2633	182.152
0.0375198			-0.65287	186.633	196.992	95.1908	39.0596
-0.11374			-0.159124	150.805	37.7635	9.56268	186.435
-0.38148			-1.20705	117.209	150.602	255.303	257.523
-0.36434			0.63982	160.436	192.956	251.677	124.704
-1.41046			-0.183819	155.95	310.878	223.496	174.949
-0.3476			-0.818871	167.642	195.155	92.6894	118.393
-0.11647			-0.0172766	331.125	19.9883	45.921	181.57
-0.245312			-0.156194	164.803	174.201	62.2257	104.508
-0.535124			-0.450662	193.007	293.216	207.478	170.507
-0.602949			0.380928	16.9059	171.949	235.781	70.7624
-0.0805819			-0.984488	231.369	243.396	266.446	207.049
-0.633089			-1.06673	307.187	197.751	53.4833	166.579
-0.0625882			0.648236	301.271	82.9668	136.682	161.558
-1.11567			-0.61868	205.446	150.864	45.7226	264.953
-0.666362			-1.29233	46.3033	286.758	337.666	196.602
0.497374			0.260139	277.895	51.0564	224.444	240.477
-0.486662			0.580987	192.029	141.396	59.4067	77.3797
-0.672711			0.440374	227.337	310.398	177.33	185.594
-0.370508			-0.126547	187.651	236.11	71.9454	285.997
0.426009			-0.705672	65.2466	166.823	347.214	218.705
-0.591965			0.41572	260.538	193.771	341.501	208.309
-2.03014			0.260139	245.225	104.109	12.6827	325.308
-0.184413			-0.0963736	222.312	158.591	240.121	217.499
0.487336			-0.0620264	283.701	263.966	303.665	184.989
-0.376181			-0.637308	172.254	231.578	316.298	353.524
0.273614			-0.356407	334.722	176.045	119.598	196.774
-0.197382			-0.303892	113.499	1.23891	260.997	122.564
0.207511			-0.520259	125.901	159.075	173.026	25.4245
-0.27281			0.169396	176.623	139.962	278.879	190.094
-0.293059			-0.14369	315.404	41.4477	178.501	228.08
-0.909053			-0.300724	157.384	154.085	310.635	184.433
0.0975771			0.128105	20.6511	140.997	80.0223	189.488
-0.195737			-0.327808	153.838	127.185	263.217	148.467
-0.13418			-0.306513	135.42	157.303	250.096	16.7465
-0.692771			-0.627821	150.074	204.893	359.25	308.656
-1.13963			0.0033675	198.197	204.369	344.655	210.58
-0.492974			-0.695651	29.0508	155.879	275.875	203.156
-0.298961			0.247493	67.4569	257.117	0.297015	233.309
-0.668136			-1.09642	154.148	50.3289	204.19	188.245
-0.415515			-0.550671	148.116	70.7997	162.685	97.9972
-0.0756819			0.359076	272.928	162.636	281.382	161.98
-0.672584			0.100645	204.185	358.37	94.6136	178.322
-0.330276			-0.549318	42.8789	173.063	150.627	102.6
-0.0116032			-0.567468	167.769	118.382	327.907	72.1791
-1.41351			0.0325089	144.731	152.531	33.0128	199.582
0.260461			-0.212121	90.6519	70.208	95.1484	237.306
0.212044			0.367704	182.75	132.419	245.68	350.842
0.155489			-0.312972	274.949	305.732	139.052	157.952
-0.087821			0.0967244	231.761	223.522	258.65	342.957
0.122546			-0.625981	227.974	281.246	197.695	168.926
-0.395173			0.365054	356.224	129.817	71.0759	111.18
-0.489678			0.357467	169.126	182.349	242.35	167.358
-0.905121			0.278595	207.489	106.417	116.814	88.3464
0.0894595			-0.68061	144.708	159.338	270.041	163.057
-1.16546			-0.525034	64.4799	113.658	140.357	57.9384
0.316081			0.642394	119.603	82.2739	331.501	78.1407
-0.47101			0.0479029	83.3888	183.663	238.953	137.24
-0.939903			0.486519	168.385	210.51	178.335	220.049
0.619259			0.306059	204.639	182.921	37.2217	145.228
-0.00514816			-0.023525	204.184	133.725	105.889	79.116
-0.3124			-0.165009	45.0757	120.546	94.282	174.427
0.299426			0.140537	94.5992	206.24	28.0955	37.8647
-0.0386382			0.0236125	129.409	151.791	70.703	180.671
-0.32968			0.364355	23.8981	86.0548	177.454	254.128
-0.740739			-0.857376	189.416	149.049	31.8853	157.658
-1.00778			0.148483	42.2153	155.77	206.374	86.9394
0.811721			-0.293525	139.087	219.662	16.5436	269.775
-1.57545			-0.516737	170.785	196.635	122.987	170.009
-0.89175			-0.0571214	182.392	161.447	8.36562	120.441
0.00924079			-0.558608	349.963	235.351	97.2705	138.976
0.134927			0.217804	174.748	334.698	192.071	200.677
-0.346367			-0.85271	197.858	230.695	226.049	140.092
-1.92516			-1.13889	310.623	205.715	256.812	54.9262
0.028793			-0.178501	180.262	216.328	259.051	134.132
-0.0491762			-0.103248	209.668	154.992	94.4255	314.688
0.313161			-0.143305	153.942	98.231	172.18	115.785
-0.159953			-0.117016	110.141	118.392	61.3895	345.694
0.386428			-0.149152	158.748	354.374	56.9442	272.359
-0.114761			-0.189065	90.4807	160.051	152.634	250.413
-0.621685			0.478432	301.812	85.985	347.525	189.147
-0.170218			-0.858515	232.422	180.996	171.741	0.168785
-1.31011			-0.0980157	216.218	335.898	257.321	120.456
-1.01082			0.275869	158.392	151.26	119.492	160.43
0.275858			-0.0364493	153.569	211.955	160.836	333.764
-0.454371			-1.61488	31.2701	164.256	285.535	220.033
-0.360032			-0.647637	294.594	72.4955	264.245	217.481
-1.98306			0.385516	251.095	190.954	138.743	172.797
-1.36826			0.594725	226.13	106.969	87.1903	163.939
-1.24786			-0.268411	108.806	172.822	186.165	168.121
-0.220149			-0.0553771	266.049	9.04161	298.691	151.737
0.533047			-0.751233	201.446	164.308	192.362	172.036
0.255399			-1.17547	184.596	150.792	231.385	13.9568
-0.271211			0.228438	73.5412	204.39	163.125	230.847
-0.369099			-0.672231	134.705	164.513	252.272	215.516
-1.1696			-0.72989	350.301	103.895	319.691	178.904
-0.233295			0.0187667	237.529	87.5272	83.1262	182.19
0.0210175			0.124054	209.291	57.7049	309.018	176.702
-0.867006			-0.00854334	288.435	313.299	335.378	201.747
0.086554			0.0714803	315	222.825	245.643	158.341
-0.467955			-0.1385	274.97	313.511	240.721	73.791
-0.0285012			-0.188212	207.711	207.778	177.501	134.372
-0.335693			-0.697394	225.335	229.497	114.283	142.375
0.0715274			0.250245	348.948	250.017	155.456	236.578
[truncated: 54,739 more rows]

## Sheet: Fig. S8
Figure S8a
[truncated: 53 more rows]

## Sheet: Fig. S9
Fig. S9
[truncated: 7 more rows]
